# Supplementary material for: Acoustic variation in alarm calls of Corvidae–effect of morphology, ecology and phylogeny
Source: Anim Cogn. 2025 Oct 23;28(1):83. doi: 10.1007/s10071-025-02000-w (PMC12549722; doi:10.1007/s10071-025-02000-w)
Supplement: Supplementary file 5 — Supplementary file5 (XLSX 102 kb) [file 10071_2025_2000_MOESM5_ESM.xlsx]

## Sheet: xcdata
Recording_ID	Genus	Specific_epithet	English_name	Recordist	Country	Locality	Latitude	Longitude	Vocalization_type	License	Url	Quality	Date	Altitude	Spectrogram_full	osci.large	Length	Remarks	Playback_used	auto
198093	Aphelocoma	californica	California Scrub Jay	Kat Avila	United States	Santa Ana, Orange County, California	33.7745	-117.8599	alarm call, call	//creativecommons.org/licenses/by-nc-sa/4.0/	//xeno-canto.org/198093	B	2014-10-05	50	//xeno-canto.org/sounds/uploaded/SPFCZPOKRX/ffts/XC198093-full.png	//xeno-canto.org/sounds/uploaded/SPFCZPOKRX/wave/XC198093-large.png	01:00:00	Two scrub-jays by Santiago Park's nature center seemed highly agitated by something as they were calling a little longer than usual. Approaching the nature center, I could hear the center's security alarm had gone off. This may have frightened the jays._x000D__x000D_ _x000D__x000D_ I videotaped one of the jays, which continued to call. It was partly hidden in the bushes against the park perimeter…	no	no
484001	Aphelocoma	californica	California Scrub Jay	Benjamin Gunnell	United States	Calistoga, Sonoma County, California	38.5587	-122.641	alarm call	//creativecommons.org/licenses/by-nc-sa/4.0/	//xeno-canto.org/484001	A	2019-06-26	150	//xeno-canto.org/sounds/uploaded/TJJLGYVGGF/ffts/XC484001-full.png	//xeno-canto.org/sounds/uploaded/TJJLGYVGGF/wave/XC484001-large.png	00:46:00		no	no
390088	Aphelocoma	californica	California Scrub Jay	Guy Kirwan	United States	Carmel-by-the-Sea, Monterey County, California	36.4499	-121.9271	alarm call	//creativecommons.org/licenses/by-nc-sa/4.0/	//xeno-canto.org/390088	A	2017-09-08	40	//xeno-canto.org/sounds/uploaded/BZVYBRUAAE/ffts/XC390088-full.png	//xeno-canto.org/sounds/uploaded/BZVYBRUAAE/wave/XC390088-large.png	01:14:00		no	no
662069	Aphelocoma	californica	California Scrub Jay	Richard E. Webster	Mexico	Mike's Sky Rancho, Sierra San Pedro Martir, Baja California	31.1097	-115.6322	alarm call, call	//creativecommons.org/licenses/by-nc-sa/4.0/	//xeno-canto.org/662069	A	2021-05-19	1200	//xeno-canto.org/sounds/uploaded/KZYUWIRZVH/ffts/XC662069-full.png	//xeno-canto.org/sounds/uploaded/KZYUWIRZVH/wave/XC662069-large.png	03:50:00	calls from birds that had been agitated for a while; interval shortened at 0:29 for a major fuss scene that has been going on inside dense riparian willows for a while intermittently; the local dogs are not upset, so probably not a mammal (hawk? snake?);	no	no
703907	Aphelocoma	californica	California Scrub Jay	Steve Hampton	United States	Port Townsend, Jefferson County, Washington	48.1172	-122.7742	alarm call	//creativecommons.org/licenses/by-nc-sa/4.0/	//xeno-canto.org/703907	A	2021-12-27	20	//xeno-canto.org/sounds/uploaded/BUGKVZBWKF/ffts/XC703907-full.png	//xeno-canto.org/sounds/uploaded/BUGKVZBWKF/wave/XC703907-large.png	00:56:00	two birds mobbing a Barred Owl	no	no
680021	Aphelocoma	ultramarina	Transvolcanic Jay	AlÃ¡n Palacios	Mexico	Localidad Camino El PolvorÃ­n	19.0656	-99.9829	alarm call, call	//creativecommons.org/licenses/by-nc-sa/4.0/	//xeno-canto.org/680021	A	2021-10-10	2100	//xeno-canto.org/sounds/uploaded/QLIQOZZWBD/ffts/XC680021-full.png	//xeno-canto.org/sounds/uploaded/QLIQOZZWBD/wave/XC680021-large.png	01:09:00	Mic MA1LEN-23 on ZOOM H4N Pro	no	no
317976	Aphelocoma	wollweberi	Mexican Jay	Bobby Wilcox	United States	Carrie Nation Mine Trail, Santa Cruz County, Arizona	31.7056	-110.8769	alarm call	//creativecommons.org/licenses/by-nc-sa/4.0/	//xeno-canto.org/317976	C	2016-05-20	1800	//xeno-canto.org/sounds/uploaded/YHKQPPJDVP/ffts/XC317976-full.png	//xeno-canto.org/sounds/uploaded/YHKQPPJDVP/wave/XC317976-large.png	00:36:00	Female incubating and apparently alarm calling at our somewhat close presence while extended family of Jays calls back and forth in background.	no	no
112632	Aphelocoma	woodhouseii	Woodhouse's Scrub Jay	Chris Harrison	United States	Friedrich Park, San Antonio, Bexar, Texas	29.6374	-98.6288	alarm call	//creativecommons.org/licenses/by-nc-sa/3.0/	//xeno-canto.org/112632	A	2012-05-04	360	//xeno-canto.org/sounds/uploaded/UBZMIPGNRT/ffts/XC112632-full.png	//xeno-canto.org/sounds/uploaded/UBZMIPGNRT/wave/XC112632-large.png	00:25:00	This Scrub-Jay was scolding me at a bird blind in Friedrich Park, San Antonio, Texas.	no	no
256440	Aphelocoma	woodhouseii	Woodhouse's Scrub Jay	Jarrod Swackhamer	United States	Silver City, Grant County, New Mexico	32.7683	-108.2883	alarm call	//creativecommons.org/licenses/by-nc-sa/4.0/	//xeno-canto.org/256440	B	2015-07-06	1800	//xeno-canto.org/sounds/uploaded/WUKEUEONAI/ffts/XC256440-full.png	//xeno-canto.org/sounds/uploaded/WUKEUEONAI/wave/XC256440-large.png	00:24:00	A couple of Western Scrub-Jays were calling and flying around a Great Horned Owl until they drove it off.	no	no
282859	Aphelocoma	woodhouseii	Woodhouse's Scrub Jay	Eric Hough	United States	Mt. Ord, Tonto National Forest, Maricopa County, Arizona	33.9218	-111.4316	alarm call, call, odd low grunting calls too	//creativecommons.org/licenses/by-nc-sa/4.0/	//xeno-canto.org/282859	D	2015-03-04	1600	//xeno-canto.org/sounds/uploaded/BCFUZDOSJZ/ffts/XC282859-full.png	//xeno-canto.org/sounds/uploaded/BCFUZDOSJZ/wave/XC282859-large.png	00:09:00	Amplification, low and high pass filters used in Audacity. Same individual as XC282860.	no	no
282860	Aphelocoma	woodhouseii	Woodhouse's Scrub Jay	Eric Hough	United States	Mt. Ord, Tonto National Forest, Maricopa County, Arizona	33.9218	-111.4316	alarm call, call, odd low grunting calls too	//creativecommons.org/licenses/by-nc-sa/4.0/	//xeno-canto.org/282860	D	2015-03-04	1600	//xeno-canto.org/sounds/uploaded/BCFUZDOSJZ/ffts/XC282860-full.png	//xeno-canto.org/sounds/uploaded/BCFUZDOSJZ/wave/XC282860-large.png	00:16:00	Amplification, low and high pass filters used in Audacity. Same individual as XC282859.	no	no
418324	Aphelocoma	woodhouseii	Woodhouse's Scrub Jay	Bobby Wilcox	United States	Lovell Canyon, Clark County, Nevada	36.1463	-115.5697	alarm call, call	//creativecommons.org/licenses/by-nc-sa/4.0/	//xeno-canto.org/418324	B	2018-05-13	1700	//xeno-canto.org/sounds/uploaded/YHKQPPJDVP/ffts/XC418324-full.png	//xeno-canto.org/sounds/uploaded/YHKQPPJDVP/wave/XC418324-large.png	01:28:00	About 4 to 5 individuals alarming at a nearby Cooper's Hawk that had just killed a rabbit. About 25ft away in dense pinyon-juniper woodland.	no	no
347778	Calocitta	colliei	Black-throated Magpie-Jay	Matt Baumann	Mexico	Palo Injerto - Reserva Monte Mojino, Sonora	27.0431	-108.7333	alarm call	//creativecommons.org/licenses/by-nc-sa/4.0/	//xeno-canto.org/347778	A	2016-12-18	400	//xeno-canto.org/sounds/uploaded/EFJRFHSDLT/ffts/XC347778-full.png	//xeno-canto.org/sounds/uploaded/EFJRFHSDLT/wave/XC347778-large.png	00:34:00		no	no
288912	Calocitta	colliei	Black-throated Magpie-Jay	Eric Hough	Mexico	Palo Injerto, Reserva Monte Mojino, Ãlamos, Sonora	27.0415	-108.7339	alarm call, call	//creativecommons.org/licenses/by-nc-sa/4.0/	//xeno-canto.org/288912	B	2013-12-17	400	//xeno-canto.org/sounds/uploaded/BCFUZDOSJZ/ffts/XC288912-full.png	//xeno-canto.org/sounds/uploaded/BCFUZDOSJZ/wave/XC288912-large.png	00:22:00	Flock of a few magpie-jays. Some interference from camera zoom noises. Amplification, low and high pass filters, some deletions of thin clips with excess sound in Audacity. Same birds as XC283400.	no	no
158399	Calocitta	colliei	Black-throated Magpie-Jay	Micah Riegner	Mexico	Reserva Monte Mojino, Sonora	26.9874	-108.8115	alarm call, call	//creativecommons.org/licenses/by-nc-sa/3.0/	//xeno-canto.org/158399	A	2013-12-16	320	//xeno-canto.org/sounds/uploaded/TXYAPFWGKB/ffts/XC158399-full.png	//xeno-canto.org/sounds/uploaded/TXYAPFWGKB/wave/XC158399-large.png	00:27:00	Several individuals calling from Arroyo Verde.	no	no
77900	Calocitta	formosa	White-throated Magpie-Jay	Orlando JarquÃ­n G.	Nicaragua	Cosiguina Sur, Chinandega	12.8887	-87.5033	alarm call	//creativecommons.org/licenses/by-nc-nd/2.5/	//xeno-canto.org/77900	B	2011-05-10	20	//xeno-canto.org/sounds/uploaded/FJVXXGLFTR/ffts/XC77900-full.png	//xeno-canto.org/sounds/uploaded/FJVXXGLFTR/wave/XC77900-large.png	00:15:00		unknown	no
287286	Calocitta	formosa	White-throated Magpie-Jay	Alfonso Auerbach	Honduras	Francisco MorazÃ¡n	13.9909	-87.1798	alarm call, call	//creativecommons.org/licenses/by-nc-sa/4.0/	//xeno-canto.org/287286	A	2015-10-25	1100	//xeno-canto.org/sounds/uploaded/PWYNTPIIKC/ffts/XC287286-full.png	//xeno-canto.org/sounds/uploaded/PWYNTPIIKC/wave/XC287286-large.png	00:17:00		no	no
410251	Calocitta	formosa	White-throated Magpie-Jay	Julio Acosta	El Salvador	Ecoparque El Espino, Santa Tecla, La Libertad	13.7003	-89.2728	alarm call	//creativecommons.org/licenses/by-nc-sa/4.0/	//xeno-canto.org/410251	A	2017-05-03	1000	//xeno-canto.org/sounds/uploaded/TRVCAKXCQW/ffts/XC410251-full.png	//xeno-canto.org/sounds/uploaded/TRVCAKXCQW/wave/XC410251-large.png	00:10:00		no	no
553034	Calocitta	formosa	White-throated Magpie-Jay	Mario Reyes Jr	Honduras	La Paz, Departamento de La Paz	14.3471	-87.7027	alarm call, flight call	//creativecommons.org/licenses/by-nc-sa/4.0/	//xeno-canto.org/553034	B	2020-05-01	750	//xeno-canto.org/sounds/uploaded/TVBPRXZSDX/ffts/XC553034-full.png	//xeno-canto.org/sounds/uploaded/TVBPRXZSDX/wave/XC553034-large.png	00:33:00	Grabado con Olympus LS P4 sin micrÃ³fono externo. se normalizo el canto a -3dB. el lugar es un bosque seco. atendieron el llamado de Glaucidium brasilianum. volaron hasta el dosel del arbol sobre mi cabeza, inspeccionaron y se retiraron.	yes	no
594093	Calocitta	formosa	White-throated Magpie-Jay	Simon Elliott	Costa Rica	Cerro Lodge, Provincia de Puntarenas	9.8072	-84.6119	alarm call	//creativecommons.org/licenses/by-nc-nd/4.0/	//xeno-canto.org/594093	A	2018-03-09	60	//xeno-canto.org/sounds/uploaded/FFFADKCCII/ffts/XC594093-full.png	//xeno-canto.org/sounds/uploaded/FFFADKCCII/wave/XC594093-large.png	00:21:00	alarm flock of 6 to perched crested caracara (Caracara cheriway)	no	no
694332	Calocitta	formosa	White-throated Magpie-Jay	AlÃ¡n Palacios	Mexico	Canal Principal, JuchitÃ¡n de Zaragoza, Oaxaca	16.5862	-94.8737	alarm call	//creativecommons.org/licenses/by-nc-sa/4.0/	//xeno-canto.org/694332	B	2021-12-18	70	//xeno-canto.org/sounds/uploaded/QLIQOZZWBD/ffts/XC694332-full.png	//xeno-canto.org/sounds/uploaded/QLIQOZZWBD/wave/XC694332-large.png	00:08:00		no	no
344048	Cissa	hypoleuca	Indochinese Green Magpie	Ingkayut Sa-ar	Thailand	Khao Soi Dao Tai, Khao Soi Dao Wildlife Sanctuary, Tambon Thap Sai, Amphoe Pong Nam Ron, Chang Wat Chanthaburi	12.9264	102.2024	alarm call	//creativecommons.org/licenses/by-nc-sa/4.0/	//xeno-canto.org/344048	B	2016-11-20	1100	//xeno-canto.org/sounds/uploaded/RLZCYEJNWO/ffts/XC344048-full.png	//xeno-canto.org/sounds/uploaded/RLZCYEJNWO/wave/XC344048-large.png	00:32:00	Two individual was foraging with a flock of Hair-creasted Drongo in the morning.	yes	no
339481	Coloeus	dauuricus	Daurian Jackdaw	Tom Wulf	Russian Federation	Muraviovka Park	49.8699	127.6447	alarm call	//creativecommons.org/licenses/by-nc-sa/4.0/	//xeno-canto.org/339481	A	2016-05-15	120	//xeno-canto.org/sounds/uploaded/XVXHTBZRRW/ffts/XC339481-full.png	//xeno-canto.org/sounds/uploaded/XVXHTBZRRW/wave/XC339481-large.png	00:47:00	Alarm calls of a subadult bird at nest	no	no
350044	Corvus	albus	Pied Crow	Bram Piot	Senegal	Almadies, Ngor, Dakar	14.7401	-17.5121	alarm call	//creativecommons.org/licenses/by-nc-sa/4.0/	//xeno-canto.org/350044	B	2017-01-05	10	//xeno-canto.org/sounds/uploaded/RGSEIIJGHA/ffts/XC350044-full.png	//xeno-canto.org/sounds/uploaded/RGSEIIJGHA/wave/XC350044-large.png	01:18:00	Several dozen birds calling while mobbing a perched Tawny Eagle	no	no
514160	Corvus	albus	Pied Crow	Meena Haribal	Kenya	Malewa, Naivasha, Nakuru County	-0.6739	36.3604	alarm call, call	//creativecommons.org/licenses/by-nc-sa/4.0/	//xeno-canto.org/514160	B	2019-09-17	1900	//xeno-canto.org/sounds/uploaded/RBYDYNRSJV/ffts/XC514160-full.png	//xeno-canto.org/sounds/uploaded/RBYDYNRSJV/wave/XC514160-large.png	00:21:00		no	no
42470	Corvus	brachyrhynchos	American Crow	Stuart Fisher	United States	Terrace Green Trace, Stone Mountain, Georgia	33.7417	-84.1903	alarm call	//creativecommons.org/licenses/by-nc-nd/2.5/	//xeno-canto.org/42470	B	2009-06-04	310	//xeno-canto.org/sounds/uploaded/VXZDHTKCBO/ffts/XC42470-full.png	//xeno-canto.org/sounds/uploaded/VXZDHTKCBO/wave/XC42470-large.png	01:27:00	Edited intervals	unknown	no
122380	Corvus	brachyrhynchos	American Crow	Daniel Parker	United States	My old yard, Ossining, New York	41.1955	-73.8678	alarm call	//creativecommons.org/licenses/by-nc-sa/3.0/	//xeno-canto.org/122380	C	2011-10-18	?	//xeno-canto.org/sounds/uploaded/AMMGWAIZWI/ffts/XC122380-full.png	//xeno-canto.org/sounds/uploaded/AMMGWAIZWI/wave/XC122380-large.png	01:18:00	Recorded from my window, mobbing a Red-tailed Hawk which calls twice as the crows chase it away.	no	no
180081	Corvus	brachyrhynchos	American Crow	Dan Lane	United States	W Lancaster, Lancaster Co., Pennsylvania	40.043	-76.345	alarm call, call	//creativecommons.org/licenses/by-nc-sa/4.0/	//xeno-canto.org/180081	A	2014-05-20	90	//xeno-canto.org/sounds/uploaded/WOEAFQRMUD/ffts/XC180081-full.png	//xeno-canto.org/sounds/uploaded/WOEAFQRMUD/wave/XC180081-large.png	03:07:00	Natural mobbing from a group of 4 (evenutually joined by one C. ossifragus near end of cut) as they mobbed two Bubo virginianus in willows along creek by field amid suburbs.	no	no
297898	Corvus	brachyrhynchos	American Crow	Jerald R	United States	Dover, Kent County, Delaware	39.1742	-75.5424	alarm call, call	//creativecommons.org/licenses/by-nc-sa/4.0/	//xeno-canto.org/297898	B	2015-12-01	10	//xeno-canto.org/sounds/uploaded/ESZPFEOQUM/ffts/XC297898-full.png	//xeno-canto.org/sounds/uploaded/ESZPFEOQUM/wave/XC297898-large.png	01:39:00	Group of crows mobbing some sort of raptor. I think it was a Red-tailed Hawk, but I only saw it for about 3 seconds as it flew. The recording gets louder at 0:50, and you can hear them all take off and chase the hawk at 0:89.	no	no
322267	Corvus	brachyrhynchos	American Crow	Bobby Wilcox	United States	Winnemucca, Humboldt County, Nevada	41.62	-118.6983	alarm call, call	//creativecommons.org/licenses/by-nc-sa/4.0/	//xeno-canto.org/322267	B	2016-06-12	1800	//xeno-canto.org/sounds/uploaded/YHKQPPJDVP/ffts/XC322267-full.png	//xeno-canto.org/sounds/uploaded/YHKQPPJDVP/wave/XC322267-large.png	00:32:00	Flying in circles around my head about 25' above me and presumably alarmed due to a nearby nest that I was unable to locate. Sagebrush grazing land at the bottom of a narrow riparian canyon with a smattering of large cottonwoods nearby.	no	no
364635	Corvus	brachyrhynchos	American Crow	Brian Murphy	United States	North Carolina (near Durham), Durham County, North Carolina	35.9413	-78.7723	alarm call, call	//creativecommons.org/licenses/by-nc-sa/4.0/	//xeno-canto.org/364635	A	2017-04-16	130	//xeno-canto.org/sounds/uploaded/HGSKQYVZNX/ffts/XC364635-full.png	//xeno-canto.org/sounds/uploaded/HGSKQYVZNX/wave/XC364635-large.png	00:53:00	Mobbing behavior. Red-shoulder Hawk can be heard calling as well. This activity went on for over an hour.	no	no
379659	Corvus	brachyrhynchos	American Crow	Lance A. M. Benner	United States	Torsey Pond Nature Preserve, Readfield, Kennebec County, Maine	44.4168	-69.9973	alarm call	//creativecommons.org/licenses/by-nc-sa/4.0/	//xeno-canto.org/379659	B	2016-06-16	100	//xeno-canto.org/sounds/uploaded/MDZVOPUOXU/ffts/XC379659-full.png	//xeno-canto.org/sounds/uploaded/MDZVOPUOXU/wave/XC379659-large.png	01:01:00	Recorded in a wet, mixed northern hardwood forest shortly after light rain. The crows were mobbing a raptor but I wasn't able to see the raptor well enough to identify it before it flew off._x000D__x000D_ _x000D__x000D_ Equipment: Sony PCM-M10 and a Sennheiser ME67._x000D__x000D_ Edits to the file: trimmed and normalized to -3 dB.	no	no
414021	Corvus	brachyrhynchos	American Crow	Bruce Lagerquist	United States	Okeechobee, Okeechobee County, Florida	27.5835	-81.0518	alarm call	//creativecommons.org/licenses/by-nc-sa/4.0/	//xeno-canto.org/414021	A	2018-04-25	20	//xeno-canto.org/sounds/uploaded/JHFICMRVUX/ffts/XC414021-full.png	//xeno-canto.org/sounds/uploaded/JHFICMRVUX/wave/XC414021-large.png	00:35:00	Bird was sitting in live oak repeatedly calling, I presume I was either near young or nesting location.	no	no
569624	Corvus	brachyrhynchos	American Crow	Russ Wigh	United States	Skidaway Island, Chatham County, GA USA	31.9237	-81.0559	alarm call, call	//creativecommons.org/licenses/by-nc-sa/4.0/	//xeno-canto.org/569624	A	2020-06-17	0	//xeno-canto.org/sounds/uploaded/YBJUQSUJFZ/ffts/XC569624-full.png	//xeno-canto.org/sounds/uploaded/YBJUQSUJFZ/wave/XC569624-large.png	00:32:00	This raspy call is probably best described as a predator alert call to bring other crows in for defense. In this case there were four birds. One in one tree, three in another. The three may well have been juvenile birds. There were no predators in view. Crows can be heard a great distances mobbing species such as Great Horned Owl.	no	no
639144	Corvus	brachyrhynchos	American Crow	Ed Pandolfino	United States	East Portal Park (near Sacramento), Sacramento County, California	38.5641	-121.4417	alarm call, call	//creativecommons.org/licenses/by-nc-sa/4.0/	//xeno-canto.org/639144	B	2021-02-14	10	//xeno-canto.org/sounds/uploaded/FVNPWGEQCT/ffts/XC639144-full.png	//xeno-canto.org/sounds/uploaded/FVNPWGEQCT/wave/XC639144-large.png	00:31:00	large group of Am Crows mobbing a GH Owl tucked into a eucalyptus tree, finally chased to owl off	no	no
649367	Corvus	brachyrhynchos	American Crow	Russ Wigh	United States	Skidaway Island, Chatham County, GA USA	31.9237	-81.0559	alarm call	//creativecommons.org/licenses/by-nc-sa/4.0/	//xeno-canto.org/649367	A	2021-05-16	5	//xeno-canto.org/sounds/uploaded/YBJUQSUJFZ/ffts/XC649367-full.png	//xeno-canto.org/sounds/uploaded/YBJUQSUJFZ/wave/XC649367-large.png	00:18:00	A small gang, 3- 5 birds, mobbing an unseen predator. Likely a Barred Owl or a Cooper's Hawk. A raucus sound that carries long distances.	no	no
653041	Corvus	brachyrhynchos	American Crow	Charlie W	Canada	urban Winnipeg, Manitoba	49.8805	-97.1466	alarm call, call, flight call	//creativecommons.org/licenses/by-nc-sa/4.0/	//xeno-canto.org/653041	A	2021-05-02	240	//xeno-canto.org/sounds/uploaded/WGHYRRLZHB/ffts/XC653041-full.png	//xeno-canto.org/sounds/uploaded/WGHYRRLZHB/wave/XC653041-large.png	00:34:00	Residential neighbourhood, an hour before sunset. Huge (50+) assembly of crows flying and gathering in the tops of trees in this neighbourhood, making quite a racket. From context, I guess these are alarm calls. _x000D__x000D_ _x000D__x000D_ At about 00:15 you first hear a raven (lower pitched, more guttural sound), who has just flown into range. Raven is being chased by two crows, who swoop at h…	no	no
658087	Corvus	brachyrhynchos	American Crow	Whitney Neufeld-Kaiser	United States	Wedgwood, Seattle, King County, Washington	47.6766	-122.294	alarm call	//creativecommons.org/licenses/by-nc-sa/4.0/	//xeno-canto.org/658087	A	2021-05-22	100	//xeno-canto.org/sounds/uploaded/CQLSWYNMJK/ffts/XC658087-full.png	//xeno-canto.org/sounds/uploaded/CQLSWYNMJK/wave/XC658087-large.png	01:03:00	Recorded with Voice Record Pro on iPhone7, normalized to -3dB and converted to mp3. Beginning and end trimmed to remove noises by the recordist but otherwise no modifications. This crow was vocalizing from an exposed rhododendron bush about 7-8 off the ground.	no	no
691531	Corvus	brachyrhynchos	American Crow	David A. Brinkman	United States	Harrison Township (near Harrison), Hamilton County, Ohio	39.2542	-84.7499	alarm call	//creativecommons.org/licenses/by-nc-sa/4.0/	//xeno-canto.org/691531	A	2021-12-14	170	//xeno-canto.org/sounds/uploaded/IUWJMMZJNL/ffts/XC691531-full.png	//xeno-canto.org/sounds/uploaded/IUWJMMZJNL/wave/XC691531-large.png	01:41:00	Six birds mobbing a large unseen raptor. Barred Owl (Strix varia) is consistently found here roosting in nearby Red Cedar (Juniperus virginiana).	no	no
722766	Corvus	brachyrhynchos	American Crow	Russ Wigh	United States	Skidaway Island, Chatham County, GA USA	31.9237	-81.0559	alarm call	//creativecommons.org/licenses/by-nc-sa/4.0/	//xeno-canto.org/722766	A	2022-05-06	04	//xeno-canto.org/sounds/uploaded/YBJUQSUJFZ/ffts/XC722766-full.png	//xeno-canto.org/sounds/uploaded/YBJUQSUJFZ/wave/XC722766-large.png	00:36:00	There is nothing remarkable about mobbing crows, but in this case from the moment I was aware of them, about 10:00 until dafter dusk, about 19:30, a mob of crows, at times including one or more fish crows, mobbed an unseen predator continuously throughout the entire day. The following day there was no mobbing leading me to suspect that predator, high in a pine tree, was likely a Great Horned Owl,…	no	no
156835	Corvus	brachyrhynchos	American Crow	Daniel Parker	United States	Yard, Croton, New York	41.1987	-73.8832	call, mobbing calls	//creativecommons.org/licenses/by-nc-sa/3.0/	//xeno-canto.org/156835	C	2010-11-04	?	//xeno-canto.org/sounds/uploaded/AMMGWAIZWI/ffts/XC156835-full.png	//xeno-canto.org/sounds/uploaded/AMMGWAIZWI/wave/XC156835-large.png	01:59:00	Five or six birds mobbing a Red-tailed Hawk. Evidently the robins don't like the hawk there either.	no	no
175267	Corvus	brachyrhynchos	American Crow	Daniel Parker	United States	Brinton Brook Sanctuary, Croton, New York	NA	NA	call, mobbing?	//creativecommons.org/licenses/by-nc-sa/4.0/	//xeno-canto.org/175267	C	2014-04-19	?	//xeno-canto.org/sounds/uploaded/AMMGWAIZWI/ffts/XC175267-full.png	//xeno-canto.org/sounds/uploaded/AMMGWAIZWI/wave/XC175267-large.png	00:19:00	Two crows calling, possibly mobbing a Red-tailed Hawk which flew over previously. Pickerel Frog calls twice in background.	no	no
613614	Corvus	capensis	Cape Crow	Meena Haribal	South Africa	Theewaterskloof Local Municipality (near Grabouw), Overberg District Municipality, Western Cape	-34.2188	19.0916	alarm call	//creativecommons.org/licenses/by-nc-sa/4.0/	//xeno-canto.org/613614	A	2019-11-17	240	//xeno-canto.org/sounds/uploaded/RBYDYNRSJV/ffts/XC613614-full.png	//xeno-canto.org/sounds/uploaded/RBYDYNRSJV/wave/XC613614-large.png	01:22:00	Also there is one persistent bird singing which I am not sure what it is.	no	no
668563	Corvus	capensis	Cape Crow	isaac kilusu	Kenya	Murungaru area, North Kinangop grasslands	-0.5814	36.4757	call, mobbing call	//creativecommons.org/licenses/by-nc-sa/4.0/	//xeno-canto.org/668563	A	2021-08-13	2400	//xeno-canto.org/sounds/uploaded/FAMEEAPTYE/ffts/XC668563-full.png	//xeno-canto.org/sounds/uploaded/FAMEEAPTYE/wave/XC668563-large.png	00:54:00	a yellow crowned canary heard in the background	no	no
668564	Corvus	capensis	Cape Crow	isaac kilusu	Kenya	Murungaru area, North Kinangop grasslands	-0.5814	36.4757	call, mobbing call	//creativecommons.org/licenses/by-nc-sa/4.0/	//xeno-canto.org/668564	A	2021-08-13	2400	//xeno-canto.org/sounds/uploaded/FAMEEAPTYE/ffts/XC668564-full.png	//xeno-canto.org/sounds/uploaded/FAMEEAPTYE/wave/XC668564-large.png	00:24:00		no	no
349392	Corvus	corax	Northern Raven	Patrik Ã…berg	Spain	Pinar Chio, Tenerife, Canarias	28.2667	-16.7523	alarm call	//creativecommons.org/licenses/by-nc-sa/4.0/	//xeno-canto.org/349392	A	2016-12-27	1500	//xeno-canto.org/sounds/uploaded/BPSDQEOJWG/ffts/XC349392-full.png	//xeno-canto.org/sounds/uploaded/BPSDQEOJWG/wave/XC349392-large.png	00:58:00		no	no
253810	Corvus	corax	Northern Raven	Martin St-Michel	Canada	Lac-au-Brochet, La Haute-CÃ´te-Nord, QuÃ©bec	48.3528	-69.9289	alarm call	//creativecommons.org/licenses/by-nc-sa/4.0/	//xeno-canto.org/253810	B	2015-06-20	260	//xeno-canto.org/sounds/uploaded/WOPIRNCCSX/ffts/XC253810-full.png	//xeno-canto.org/sounds/uploaded/WOPIRNCCSX/wave/XC253810-large.png	00:10:00	One individual from a group of three flushed from the ground. Habitat: mature coniferous forest.	no	no
635754	Corvus	corax	Northern Raven	Gianluca Congi	Italy	Cotronei, Provincia di Cosenza, Calabria	39.2082	16.7246	alarm call, flight call	//creativecommons.org/licenses/by-nc-sa/4.0/	//xeno-canto.org/635754	C	2021-02-20	1100	//xeno-canto.org/sounds/uploaded/TMIGGICBBW/ffts/XC635754-full.png	//xeno-canto.org/sounds/uploaded/TMIGGICBBW/wave/XC635754-large.png	00:20:00		no	no
467664	Corvus	corax	Northern Raven	Ulf Elman	Sweden	HÃ¤cklebergsviken, TrÃ¶gden, Uppsala lÃ¤n	59.4946	17.3537	alarm call, call, song	//creativecommons.org/licenses/by-nc-sa/4.0/	//xeno-canto.org/467664	A	2019-04-19	0	//xeno-canto.org/sounds/uploaded/LKSFUYYSUK/ffts/XC467664-full.png	//xeno-canto.org/sounds/uploaded/LKSFUYYSUK/wave/XC467664-large.png	02:43:00	[SNR 50dB(ISO/ITU)](https://xeno-canto.org/article/275)*_x000D__x000D_ _x000D__x000D_ Very unusual owl like calls heard 02:28. Less than common calls 02:06-02:42. No idea what either calls signify. Regular calls from the start of the recording._x000D__x000D_ _x000D__x000D_ Two ravens clearly seen and heard, and they left jointly, so presumably a couple._x000D__x000D_ _x000D__x000D_ [Obs pÃ¥ Artpo…	no	no
96438	Corvus	corax	Northern Raven	Jarek Matusiak	Poland	Sikory by Narew river	52.4809	20.8309	alarm call, flight call	//creativecommons.org/licenses/by-nc-nd/2.5/	//xeno-canto.org/96438	A	2012-03-04	?	//xeno-canto.org/sounds/uploaded/ZNCDXTUOFL/ffts/XC96438-full.png	//xeno-canto.org/sounds/uploaded/ZNCDXTUOFL/wave/XC96438-large.png	02:06:00	Pare of birds, begining with male by the nest	unknown	no
641086	Corvus	corax	Northern Raven	Stanislas Wroza	France	Bellefontaine, Jura, Bourgogne-Franche-ComtÃ©	46.5482	6.0751	alarm call, call, flight call	//creativecommons.org/licenses/by-nc-sa/4.0/	//xeno-canto.org/641086	A	2021-04-19	1300	//xeno-canto.org/sounds/uploaded/SDPCHKOHRH/ffts/XC641086-full.png	//xeno-canto.org/sounds/uploaded/SDPCHKOHRH/wave/XC641086-large.png	00:38:00		no	no
206410	Corvus	corax	Northern Raven	Frank Holzapfel	Germany	Naturpark Stromberg-Heuchelberg, Baden-WÃ¼rttemberg	49.0119	9.0211	alarm call, call	//creativecommons.org/licenses/by-nc-nd/4.0/	//xeno-canto.org/206410	B	2014-12-07	420	//xeno-canto.org/sounds/uploaded/NKZQLCJFUU/ffts/XC206410-full.png	//xeno-canto.org/sounds/uploaded/NKZQLCJFUU/wave/XC206410-large.png	00:55:00	Raven perched in Pine tree. Buzzard comes closer and glides low over that tree. Second Raven joins in calling. Afternoon.	no	no
383803	Corvus	corax	Northern Raven	Norman Levey	United States	Williamstown (near Adams), Berkshire County, Massachusetts	42.6231	-73.1758	alarm call, call	//creativecommons.org/licenses/by-nc-sa/4.0/	//xeno-canto.org/383803	B	2017-08-17	800	//xeno-canto.org/sounds/uploaded/RBRZOJQJWD/ffts/XC383803-full.png	//xeno-canto.org/sounds/uploaded/RBRZOJQJWD/wave/XC383803-large.png	02:46:00	Recording, AB stereo soundscape_x000D__x000D_ Habitat: Montane spruce/fir/deciduous._x000D__x000D_ Behavior: Calling individual, very aware of my presence. _x000D__x000D_ Plumage: Not noted._x000D__x000D_ Sex: Unknown._x000D__x000D_ Other sounds: aircraft, light wind._x000D__x000D_	no	no
349393	Corvus	corax	Northern Raven	Patrik Ã…berg	Spain	Pinar Chio, Tenerife, Canarias	28.2667	-16.7523	alarm call, call	//creativecommons.org/licenses/by-nc-sa/4.0/	//xeno-canto.org/349393	A	2016-12-27	1500	//xeno-canto.org/sounds/uploaded/BPSDQEOJWG/ffts/XC349393-full.png	//xeno-canto.org/sounds/uploaded/BPSDQEOJWG/wave/XC349393-large.png	02:52:00		no	no
168257	Corvus	corax	Northern Raven	Bernard BOUSQUET	Spain	La Jacetania (near VillanÃºa), Huesca, Aragon	42.6613	-0.5555	alarm call, call	//creativecommons.org/licenses/by-nc-sa/3.0/	//xeno-canto.org/168257	B	2014-02-25	900	//xeno-canto.org/sounds/uploaded/THHNKSHUMO/ffts/XC168257-full.png	//xeno-canto.org/sounds/uploaded/THHNKSHUMO/wave/XC168257-large.png	02:54:00	Two birds put on a tree, calling for a long time when I approach them, before at last flying away.	no	no
724627	Corvus	corax	Northern Raven	TÃ¶rÃ¶k TamÃ¡s	Romania	CÄƒpeÈ›i, Sovata, MureÈ™ County	46.6456	25.0618	alarm call, call	//creativecommons.org/licenses/by-nc-sa/4.0/	//xeno-canto.org/724627	B	2022-05-15	850	//xeno-canto.org/sounds/uploaded/RNOUUKFILI/ffts/XC724627-full.png	//xeno-canto.org/sounds/uploaded/RNOUUKFILI/wave/XC724627-large.png	00:42:00	Recording: Zoom F1 + SGH-6 with 80 Hz LCF_x000D__x000D_ _x000D__x000D_ Processing: Normalization (Audacity 3.1.3 on Win10)_x000D__x000D_ _x000D__x000D_ Alarmed by my presence, possibly protecting nesting site.	no	no
432755	Corvus	corax	Northern Raven	Stanislas Wroza	Iceland	Westfjords Region	65.5667	-22.2334	alarm call, call, flight call	//creativecommons.org/licenses/by-nc-sa/4.0/	//xeno-canto.org/432755	B	2018-07-24	280	//xeno-canto.org/sounds/uploaded/SDPCHKOHRH/ffts/XC432755-full.png	//xeno-canto.org/sounds/uploaded/SDPCHKOHRH/wave/XC432755-large.png	00:08:00		no	no
561488	Corvus	corax	Northern Raven	Albert Lastukhin	Russian Federation	Krasnoarmeysky District, Chuvashia	55.8196	46.9725	alarm call, flight call	//creativecommons.org/licenses/by-nc-sa/4.0/	//xeno-canto.org/561488	A	2020-05-06	160	//xeno-canto.org/sounds/uploaded/LELYWQKUZX/ffts/XC561488-full.png	//xeno-canto.org/sounds/uploaded/LELYWQKUZX/wave/XC561488-large.png	02:46:00		no	no
456862	Corvus	corax	Northern Raven	Ireneusz Oleksik	Poland	Gmina KobiÃ³r (near KobiÃ³r), pszczyÅ„ski, Å›lÄ…skie	50.0652	18.9084	alarm call, call, flight call	//creativecommons.org/licenses/by-nc-sa/4.0/	//xeno-canto.org/456862	B	2019-02-15	260	//xeno-canto.org/sounds/uploaded/RLRHCUIPIY/ffts/XC456862-full.png	//xeno-canto.org/sounds/uploaded/RLRHCUIPIY/wave/XC456862-large.png	01:08:00	Mixed forest. Pair of birds. High pass filter 250 Hz. ZOOM H1.	no	no
654012	Corvus	corax	Northern Raven	Aivar Jaakson	Estonia	Voldi, Tartu, JÃµgeva maakond	58.5223	26.6304	alarm call, flight call	//creativecommons.org/licenses/by-nc-sa/4.0/	//xeno-canto.org/654012	B	2021-06-03	50	//xeno-canto.org/sounds/uploaded/EXXJGWRRWK/ffts/XC654012-full.png	//xeno-canto.org/sounds/uploaded/EXXJGWRRWK/wave/XC654012-large.png	00:27:00		no	no
382095	Corvus	corax	Northern Raven	Jens Kirkeby	Russian Federation	Shakhtyorskiy, Anadyrskiy rayon, Chukotskiy	64.8078	177.5713	alarm call, call	//creativecommons.org/licenses/by-nc-sa/4.0/	//xeno-canto.org/382095	A	2017-06-20	100	//xeno-canto.org/sounds/uploaded/YKITMEIRRE/ffts/XC382095-full.png	//xeno-canto.org/sounds/uploaded/YKITMEIRRE/wave/XC382095-large.png	00:28:00	Warning adults near nest with youngs on an old house ruin.	no	no
570428	Corvus	corax	Northern Raven	Regina Eidner	Germany	Dahme-Spreewald (near SchÃ¶nefeld), Brandenburg	52.3663	13.5345	alarm call, call, hatchling or nestling	//creativecommons.org/licenses/by-nc-sa/4.0/	//xeno-canto.org/570428	A	2020-04-26	50	//xeno-canto.org/sounds/uploaded/YDQKMZXDRL/ffts/XC570428-full.png	//xeno-canto.org/sounds/uploaded/YDQKMZXDRL/wave/XC570428-large.png	01:05:00	near nest	unknown	no
390240	Corvus	corax	Northern Raven	JosÃ© Carlos Sires	Spain	Ainsa (near AÃ­nsa), Huesca, AragÃ³n	42.3544	0.1121	alarm call, call	//creativecommons.org/licenses/by-nc-sa/4.0/	//xeno-canto.org/390240	A	2017-04-27	800	//xeno-canto.org/sounds/uploaded/DXYUSANLSN/ffts/XC390240-full.png	//xeno-canto.org/sounds/uploaded/DXYUSANLSN/wave/XC390240-large.png	00:04:00	Peleas. Grabado en un muladar donde se ofrecen restos de ganado para las aves carroÃ±eras.	no	no
662061	Corvus	corax	Northern Raven	Richard E. Webster	Mexico	El Doctor, Sonora	31.9626	-114.7596	alarm call, call	//creativecommons.org/licenses/by-nc-sa/4.0/	//xeno-canto.org/662061	B	2021-05-16	5	//xeno-canto.org/sounds/uploaded/KZYUWIRZVH/ffts/XC662061-full.png	//xeno-canto.org/sounds/uploaded/KZYUWIRZVH/wave/XC662061-large.png	05:10:00	two birds, mostly in flight over me, the deeper-voiced bird landing several times and calling; they have a nest in a tamarisk tree, but they were not attending it when I first arrived, and now they are and are upset at me; bad wind, and I moved trying to change the angle, quality varying greatly as a result of the wind; several intervals shortened;	no	no
565450	Corvus	corax	Northern Raven	Carl Haynie	United States	Sammamish, King County, Washington	47.58	-122.0121	alarm call	//creativecommons.org/licenses/by-nc-sa/4.0/	//xeno-canto.org/565450	B	2020-05-15	130	//xeno-canto.org/sounds/uploaded/TBKPBIULMC/ffts/XC565450-full.png	//xeno-canto.org/sounds/uploaded/TBKPBIULMC/wave/XC565450-large.png	00:22:00	I approached a presumed nest site of this species with ravens calling distantly and I thought I may have heard a juvenile bird at first; then an adult flew into the presumed nest site and then eventually a pair of birds discovered me below them at which time I began recording. The pair circled me while calling harshly; I tracked them with my microphone (mobile phone) as they circled around. Habit…	no	no
213539	Corvus	cornix	Hooded Crow	Jarek Matusiak	Poland	Warszawa, Warszawa, mazowieckie	52.2821	20.9763	alarm call	//creativecommons.org/licenses/by-nc-sa/4.0/	//xeno-canto.org/213539	A	2015-02-15	80	//xeno-canto.org/sounds/uploaded/ZNCDXTUOFL/ffts/XC213539-full.png	//xeno-canto.org/sounds/uploaded/ZNCDXTUOFL/wave/XC213539-large.png	00:03:00	On feeding Peregrine	no	no
471760	Corvus	cornix	Hooded Crow	Stanislas Wroza	France	Rogliano, Haute-Corse, Corse	42.965	9.4512	alarm call, call, flight call, aggression call	//creativecommons.org/licenses/by-nc-sa/4.0/	//xeno-canto.org/471760	B	2019-04-12	0	//xeno-canto.org/sounds/uploaded/SDPCHKOHRH/ffts/XC471760-full.png	//xeno-canto.org/sounds/uploaded/SDPCHKOHRH/wave/XC471760-large.png	00:15:00		no	no
733468	Corvus	cornix	Hooded Crow	Hannu Varkki	Finland	Kallvik, Helsinki, Uusimaa	60.1862	25.146	distress call	//creativecommons.org/licenses/by-nc-sa/4.0/	//xeno-canto.org/733468	A	2022-05-12	0	//xeno-canto.org/sounds/uploaded/XDCPMYMSWN/ffts/XC733468-full.png	//xeno-canto.org/sounds/uploaded/XDCPMYMSWN/wave/XC733468-large.png	01:33:00	Distress calls from a pair of Hooded Crows - a Northern Raven was in their nest.	no	no
683656	Corvus	cornix	Hooded Crow	Uku Paal	Estonia	Tartu, Tartu City, Tartu maakond	58.3752	26.6899	alarm call	//creativecommons.org/licenses/by-nc-sa/4.0/	//xeno-canto.org/683656	A	2021-10-31	70	//xeno-canto.org/sounds/uploaded/XIBLXHRPJO/ffts/XC683656-full.png	//xeno-canto.org/sounds/uploaded/XIBLXHRPJO/wave/XC683656-large.png	00:08:00	2 birds chasing Sparrowhawk. HPF	no	no
706760	Corvus	cornix	Hooded Crow	Irish Wildlife Sounds	Ireland	Ballyvoge, Cork, County Cork	51.4812	-9.7785	alarm call	//creativecommons.org/licenses/by-nc-nd/4.0/	//xeno-canto.org/706760	A	2022-01-29	50	//xeno-canto.org/sounds/uploaded/PAEQEUHPFQ/ffts/XC706760-full.png	//xeno-canto.org/sounds/uploaded/PAEQEUHPFQ/wave/XC706760-large.png	00:11:00		no	no
380469	Corvus	cornix	Hooded Crow	Lars Edenius	Sweden	SÃ¶nnerstgrundet, UmeÃ¥, VÃ¤sterbottens lÃ¤n	63.8314	20.7151	alarm call, call	//creativecommons.org/licenses/by-nc-sa/4.0/	//xeno-canto.org/380469	A	2017-07-20	0	//xeno-canto.org/sounds/uploaded/MMEJYLOPDO/ffts/XC380469-full.png	//xeno-canto.org/sounds/uploaded/MMEJYLOPDO/wave/XC380469-large.png	00:19:00		no	no
692954	Corvus	cornix	Hooded Crow	Irish Wildlife Sounds	Ireland	Ballyvoge, Cork, County Cork	51.4812	-9.7785	flight call, rolling alarm	//creativecommons.org/licenses/by-nc-sa/4.0/	//xeno-canto.org/692954	A	2021-10-20	50	//xeno-canto.org/sounds/uploaded/PAEQEUHPFQ/ffts/XC692954-full.png	//xeno-canto.org/sounds/uploaded/PAEQEUHPFQ/wave/XC692954-large.png	00:19:00		no	no
437775	Corvus	cornix	Hooded Crow	Jarek Matusiak	Poland	PÃ³Å‚wysep Helski	54.7032	18.6657	alarm call, flight call	//creativecommons.org/licenses/by-nc-sa/4.0/	//xeno-canto.org/437775	A	2018-10-06	0	//xeno-canto.org/sounds/uploaded/ZNCDXTUOFL/ffts/XC437775-full.png	//xeno-canto.org/sounds/uploaded/ZNCDXTUOFL/wave/XC437775-large.png	00:10:00	on hunting Sparrowhawk	unknown	no
699233	Corvus	cornix	Hooded Crow	Francesco Sottile	Italy	Roggiano Gravina, Province of Cosenza, Calabria	39.645	16.169	alarm call	//creativecommons.org/licenses/by-nc-sa/4.0/	//xeno-canto.org/699233	A	2022-01-27	200	//xeno-canto.org/sounds/uploaded/ITHRUQEQCF/ffts/XC699233-full.png	//xeno-canto.org/sounds/uploaded/ITHRUQEQCF/wave/XC699233-large.png	00:32:00	Two individuals who mobbed a Buzzard.	no	no
419056	Corvus	cornix	Hooded Crow	Kucherenko Volodymyr	Ukraine	Simferopol	44.9406	34.1329	alarm call	//creativecommons.org/licenses/by-nc-sa/4.0/	//xeno-canto.org/419056	C	2018-06-07	260	//xeno-canto.org/sounds/uploaded/GUCOMZZMXJ/ffts/XC419056-full.png	//xeno-canto.org/sounds/uploaded/GUCOMZZMXJ/wave/XC419056-large.png	00:13:00		no	no
200455	Corvus	cornix	Hooded Crow	Albert Lastukhin	Russian Federation	Staroye Kotyakovo, Batyrevskiy rayon, Chuvash Republic	55.0771	47.806	alarm call	//creativecommons.org/licenses/by-nc-sa/4.0/	//xeno-canto.org/200455	A	2014-06-24	90	//xeno-canto.org/sounds/uploaded/LELYWQKUZX/ffts/XC200455-full.png	//xeno-canto.org/sounds/uploaded/LELYWQKUZX/wave/XC200455-large.png	00:27:00		no	no
482977	Corvus	cornix	Hooded Crow	Lars Lachmann	Georgia	Stepantsminda, Mtskheta-Mtianeti	42.6576	44.6562	alarm call, call	//creativecommons.org/licenses/by-nc-sa/4.0/	//xeno-canto.org/482977	A	2019-06-04	1900	//xeno-canto.org/sounds/uploaded/HEYJSRUDZZ/ffts/XC482977-full.png	//xeno-canto.org/sounds/uploaded/HEYJSRUDZZ/wave/XC482977-large.png	00:27:00	two birds calling intensively, possibly alarm/excitement calls	no	no
466013	Corvus	cornix	Hooded Crow	Stein Ã˜. Nilsen	Norway	Straumsbukta	69.5667	18.6001	alarm call, call	//creativecommons.org/licenses/by-nc-sa/4.0/	//xeno-canto.org/466013	A	2019-04-09	20	//xeno-canto.org/sounds/uploaded/TLPLNAINFU/ffts/XC466013-full.png	//xeno-canto.org/sounds/uploaded/TLPLNAINFU/wave/XC466013-large.png	01:20:00	ZOOM H5, TELINGA PRO-X, 30 HOUR OVERNIGHT RECORDING.	no	no
31618	Corvus	cornix	Hooded Crow	Marco Dragonetti	Italy	LocalitÃ Poderone, Magliano in Toscana, Grosseto	42.6001	11.2834	alarm call, alarm call in flight	//creativecommons.org/licenses/by-nc-nd/2.5/	//xeno-canto.org/31618	A	2007-01-29	130	//xeno-canto.org/sounds/uploaded/XAMHIHFTZG/ffts/XC31618-full.png	//xeno-canto.org/sounds/uploaded/XAMHIHFTZG/wave/XC31618-large.png	00:24:00	One bird is flushed by some hunters. For more sonograms and recordings check my website: www.birdsongs.it	unknown	no
397704	Corvus	cornix	Hooded Crow	Livon	Estonia	MetskÃ¼la rand, LÃ¤Ã¤neranna vald, LÃ¤Ã¤ne maakond	58.7312	23.617	alarm call, call	//creativecommons.org/licenses/by-nc-nd/4.0/	//xeno-canto.org/397704	B	2018-01-03	0	//xeno-canto.org/sounds/uploaded/WIPMNWUHXI/ffts/XC397704-full.png	//xeno-canto.org/sounds/uploaded/WIPMNWUHXI/wave/XC397704-large.png	01:50:00	Crow flies away screaming when a Fox aproaches the feeding place. A Magpie only calls (0:36, mixed with crow) when the Fox is at one meter distance, but stays where he is._x000D__x000D_ _x000D__x000D_ Recorded from webcam MetskÃ¼la rand, Lihula vald, Laane, Estonia	no	no
156749	Corvus	cornix	Hooded Crow	Arend Wassink	Kazakhstan	Korgalzhyn nature reserve, Aqmola province	50.5703	69.494	alarm call, flight call, alarm calls	//creativecommons.org/licenses/by-nc-sa/3.0/	//xeno-canto.org/156749	A	2011-05-20	300	//xeno-canto.org/sounds/uploaded/JFWYCBDTFP/ffts/XC156749-full.png	//xeno-canto.org/sounds/uploaded/JFWYCBDTFP/wave/XC156749-large.png	01:53:00		no	no
165493	Corvus	cornix	Hooded Crow	Albert Lastukhin	Russian Federation	Cheboksary, gorod Cheboksary, Chuvashia	56.1283	47.4026	alarm call, call, flight call	//creativecommons.org/licenses/by-nc-sa/3.0/	//xeno-canto.org/165493	C	2014-01-24	150	//xeno-canto.org/sounds/uploaded/LELYWQKUZX/ffts/XC165493-full.png	//xeno-canto.org/sounds/uploaded/LELYWQKUZX/wave/XC165493-large.png	00:25:00		no	no
738628	Corvus	cornix	Hooded Crow	Johannes Worona	Germany	Berlin-Kreuzberg	52.506	13.4281	alarm call, call	//creativecommons.org/licenses/by-nc-sa/4.0/	//xeno-canto.org/738628	B	2022-07-20	40	//xeno-canto.org/sounds/uploaded/GIFBPTEXWL/ffts/XC738628-full.png	//xeno-canto.org/sounds/uploaded/GIFBPTEXWL/wave/XC738628-large.png	00:18:00	SNR-Quality: B (41 dB ISO / ITU)_x000D__x000D_ _x000D__x000D_ Read all about SNR-Quality assesment [here](https://xeno-canto.org/article/275)._x000D__x000D_ _x000D__x000D_ Various calls and alarms of Hooded crows (*Corvus cornix*)._x000D__x000D_ _x000D__x000D_ Urban enviroment with maple, poplar, basswood and plane trees, and also some bushes and lawns. Feeding place covered with gravel._x000D__x…	no	yes
213462	Corvus	cornix	Hooded Crow	Ilkka Heiskanen	Finland	Vuolenkoski, Iitti	61.0879	26.1062	alarm call, call	//creativecommons.org/licenses/by-nc-sa/4.0/	//xeno-canto.org/213462	A	1986-08-19	140	//xeno-canto.org/sounds/uploaded/XCGZGRAYYR/ffts/XC213462-full.png	//xeno-canto.org/sounds/uploaded/XCGZGRAYYR/wave/XC213462-large.png	00:47:00		no	no
744455	Corvus	cornix	Hooded Crow	Johannes Worona	Germany	Berlin-Kreuzberg	52.506	13.4281	alarm call, subsong	//creativecommons.org/licenses/by-nc-sa/4.0/	//xeno-canto.org/744455	B	2022-08-17	40	//xeno-canto.org/sounds/uploaded/GIFBPTEXWL/ffts/XC744455-full.png	//xeno-canto.org/sounds/uploaded/GIFBPTEXWL/wave/XC744455-large.png	00:45:00	SNR-Quality: B (41 dB ISO / ITU)_x000D__x000D_ _x000D__x000D_ Read all about SNR-Quality assesment [here](https://xeno-canto.org/article/275)._x000D__x000D_ _x000D__x000D_ Juvenile Hooded crows (*Corvus cornix*) communicating and a bit wary about a new video camera on site._x000D__x000D_ _x000D__x000D_ Urban environment with maple, poplar, basswood and plane trees, and also some bushes and lawns.…	no	yes
29568	Corvus	corone	Carrion Crow	Jan Hein van Steenis	Kazakhstan	Gaish, Kosmostantsia, Ile Alatau State National Park	43.090203	76.945496	alarm call	//creativecommons.org/licenses/by-nc-nd/2.5/	//xeno-canto.org/29568	C	2007-05-15	3000	//xeno-canto.org/sounds/uploaded/PVOFDSYTIW/ffts/XC29568-full.png	//xeno-canto.org/sounds/uploaded/PVOFDSYTIW/wave/XC29568-large.png	00:12:00	Alarm for Booted Eagle (Hieraaetus pennatus); some wind	unknown	no
54605	Corvus	corone	Carrion Crow	Matthias Feuersenger	Germany	Collinistrasse, Mannheim	49.49	8.477	alarm call	//creativecommons.org/licenses/by-nc-nd/2.5/	//xeno-canto.org/54605	A	2010-06-01	97	//xeno-canto.org/sounds/uploaded/HBPYQXTJEV/ffts/XC54605-full.png	//xeno-canto.org/sounds/uploaded/HBPYQXTJEV/wave/XC54605-large.png	00:34:00	adult warning calls to a newly fledged juvenile nearby in respond to me walking out onto the garden	unknown	no
741985	Corvus	corone	Carrion Crow	guus van duin	Netherlands	Vijfhoek Diemen	52.34	5.026	alarm call	//creativecommons.org/licenses/by-nc-sa/4.0/	//xeno-canto.org/741985	A	2022-08-07	0	//xeno-canto.org/sounds/uploaded/KXALCXUHMD/ffts/XC741985-full.png	//xeno-canto.org/sounds/uploaded/KXALCXUHMD/wave/XC741985-large.png	00:26:00	De Zwarte Kraai voedt twee uitgevlogen jongen. Hij ziet een Havik die op 450 meter afstand in een boom gaat zitten. De kraai begint te roepen en vliegt op de Havik af. Die houdt het voor gezien terwijl de kraai naar hem onderweg is ...._x000D__x000D_ _x000D__x000D_ _x000D__x000D_ Carrion Crow feeds two fledged young. He sees a Goshawk that perches in a tree 450 meters away. The Crow starts callin…	no	no
738471	Corvus	corone	Carrion Crow	Clive Davies	United Kingdom	Cannock Chase, Staffordshire, England	52.7579	-2.0031	alarm call	//creativecommons.org/licenses/by-nc-sa/4.0/	//xeno-canto.org/738471	A	2022-07-16	190	//xeno-canto.org/sounds/uploaded/ZUIKNRQJSK/ffts/XC738471-full.png	//xeno-canto.org/sounds/uploaded/ZUIKNRQJSK/wave/XC738471-large.png	00:19:00	Recorded on unattended audiomoth, 100hz filter applied	no	no
688965	Corvus	corone	Carrion Crow	W. Agster	Germany	Kreisfreie Stadt Frankfurt am Main (near Frankfurt am Main), Darmstadt, Hessen	50.1265	8.7196	alarm call	//creativecommons.org/licenses/by-nc-sa/4.0/	//xeno-canto.org/688965	A	2021-05-25	120	//xeno-canto.org/sounds/uploaded/EXNUFPZKKY/ffts/XC688965-full.png	//xeno-canto.org/sounds/uploaded/EXNUFPZKKY/wave/XC688965-large.png	00:54:00		no	no
684076	Corvus	corone	Carrion Crow	Andrew Harrop	United Kingdom	Great Britain, Leicestershire, England	52.5495	-0.7436	alarm call, call	//creativecommons.org/licenses/by-nc-sa/4.0/	//xeno-canto.org/684076	A	2021-11-02	70	//xeno-canto.org/sounds/uploaded/HNYFHZLJOD/ffts/XC684076-full.png	//xeno-canto.org/sounds/uploaded/HNYFHZLJOD/wave/XC684076-large.png	00:04:00	Two calls (after footsteps) from bird probably in response to proximity of recordist.	no	no
642007	Corvus	corone	Carrion Crow	Stanislas Wroza	France	Saint-Pierre, Jura, Bourgogne-Franche-ComtÃ©	46.5547	5.9112	alarm call, call, interaction calls	//creativecommons.org/licenses/by-nc-sa/4.0/	//xeno-canto.org/642007	E	2021-04-23	850	//xeno-canto.org/sounds/uploaded/SDPCHKOHRH/ffts/XC642007-full.png	//xeno-canto.org/sounds/uploaded/SDPCHKOHRH/wave/XC642007-large.png	00:39:00		no	no
154868	Corvus	corone	Carrion Crow	Arend Wassink	Kazakhstan	Bilikol lake	42.96	70.752	alarm call	//creativecommons.org/licenses/by-nc-sa/3.0/	//xeno-canto.org/154868	A	2012-04-27	440	//xeno-canto.org/sounds/uploaded/JFWYCBDTFP/ffts/XC154868-full.png	//xeno-canto.org/sounds/uploaded/JFWYCBDTFP/wave/XC154868-large.png	00:58:00	calls of pair near nest	no	no
518443	Corvus	corone	Carrion Crow	Marie-Lan TaÃ¿ Pamart	France	Jardin des Plantes (near Paris), Arrondissement de Paris, ÃŽle-de-France	48.8433	2.361	alarm call, begging call, call	//creativecommons.org/licenses/by-sa/4.0/	//xeno-canto.org/518443	A	2020-01-08	30	//xeno-canto.org/sounds/uploaded/CGRIFXISGE/ffts/XC518443-full.png	//xeno-canto.org/sounds/uploaded/CGRIFXISGE/wave/XC518443-large.png	00:05:00	Ringed youngster (2cy) G244 whining at a foraging site and getting pounced on by a neighbour (male adult Alfred) with proactive views about territorial defence. The double caw is from the youngster's (foster?) mother, Shun._x000D__x000D_ _x000D__x000D_ Distance: <2m_x000D__x000D_ _x000D__x000D_ Equipment: Sennheiser ME66/K6 + Tascam DR-100MkIII_x000D__x000D_ _x000D__x000D_ Edits: none	no	no
499144	Corvus	corone	Carrion Crow	Marie-Lan TaÃ¿ Pamart	France	Jardin des Plantes, Paris, ÃŽle-de-France	48.8439	2.363	alarm call	//creativecommons.org/licenses/by-sa/4.0/	//xeno-canto.org/499144	B	2019-09-23	40	//xeno-canto.org/sounds/uploaded/CGRIFXISGE/ffts/XC499144-full.png	//xeno-canto.org/sounds/uploaded/CGRIFXISGE/wave/XC499144-large.png	00:32:00	Interspecies 'crow funeral': ringed crow W177 happening on a pigeon wing whilst foraging with the roost and alarming loudly, joined by other crows._x000D__x000D_ _x000D__x000D_ Background sounds: nearby traffic, crows treading on dead leaves_x000D__x000D_ _x000D__x000D_ Distance: >3m_x000D__x000D_ _x000D__x000D_ Equipment: audio extracted from an iPhone 7 video_x000D__x000D_ _x000D__x000D_ Edits:…	no	no
459134	Corvus	corone	Carrion Crow	JÃ©rÃ©my Simar	Belgium	Bernissart, Hainaut, Wallonie	50.4679	3.6738	alarm call	//creativecommons.org/licenses/by-nc-nd/4.0/	//xeno-canto.org/459134	A	2019-02-25	20	//xeno-canto.org/sounds/uploaded/IXQCADIBFB/ffts/XC459134-full.png	//xeno-canto.org/sounds/uploaded/IXQCADIBFB/wave/XC459134-large.png	01:45:00		no	no
456421	Corvus	corone	Carrion Crow	maudoc	Switzerland	Einigen, Niedersimmental, Bern	46.71	7.6455	alarm call	//creativecommons.org/licenses/by-nc-sa/4.0/	//xeno-canto.org/456421	A	2019-02-10	550	//xeno-canto.org/sounds/uploaded/OUALYKRAJY/ffts/XC456421-full.png	//xeno-canto.org/sounds/uploaded/OUALYKRAJY/wave/XC456421-large.png	00:30:00		no	no
98400	Corvus	corone	Carrion Crow	Volker Arnold	Germany	Wiemerstedter Gehoelz, Dithmarschen, Schleswig-Holstein	54.265	9.138	alarm call	//creativecommons.org/licenses/by-nc-nd/2.5/	//xeno-canto.org/98400	A	2012-04-08	7	//xeno-canto.org/sounds/uploaded/AZVRMQWBEK/ffts/XC98400-full.png	//xeno-canto.org/sounds/uploaded/AZVRMQWBEK/wave/XC98400-large.png	01:26:00	In a wet, mixed dedicuous forest. Birds (Carrion Crow and Rsven) seem attacking a Bubo bubo or a Buteo buteo. Sound was trapped in the near of XC98397. Same recording as XC98401.	unknown	no
697963	Corvus	corone	Carrion Crow	BenoÃ®t Van Hecke	France	Arrondissement de Poitiers (near Fontaine-le-Comte), Vienne, Nouvelle-Aquitaine	46.5341	0.2711	alarm call	//creativecommons.org/licenses/by-sa/4.0/	//xeno-canto.org/697963	B	2022-01-20	130	//xeno-canto.org/sounds/uploaded/IIGGEELDDD/ffts/XC697963-full.png	//xeno-canto.org/sounds/uploaded/IIGGEELDDD/wave/XC697963-large.png	00:51:00	Zoom F6, 32 bits float, suÃªrlux 502, high pass filter	unknown	no
530168	Corvus	corone	Carrion Crow	Marie-Lan TaÃ¿ Pamart	France	Paris, Arrondissement de Paris, ÃŽle-de-France	48.8623	2.3333	alarm call, call	//creativecommons.org/licenses/by-sa/4.0/	//xeno-canto.org/530168	B	2020-02-25	40	//xeno-canto.org/sounds/uploaded/CGRIFXISGE/ffts/XC530168-full.png	//xeno-canto.org/sounds/uploaded/CGRIFXISGE/wave/XC530168-large.png	00:20:00	Birds calling at a feeding opportunity in a public park._x000D__x000D_ _x000D__x000D_ Distance: <5m_x000D__x000D_ _x000D__x000D_ Edits: -6dB HPF at 500 Hz_x000D__x000D_ _x000D__x000D_ Equipment: Olympus LS-11 (internal mics)	no	no
535993	Corvus	corone	Carrion Crow	Seynaeve Adriaan	Belgium	Monument A Georges Brugmann (near Jette), Bruxelles	50.8852	4.3316	alarm call, flight call, nocturnal flight call	//creativecommons.org/licenses/by-nc-sa/4.0/	//xeno-canto.org/535993	B	2020-03-16	40	//xeno-canto.org/sounds/uploaded/QMPLJEZMGE/ffts/XC535993-full.png	//xeno-canto.org/sounds/uploaded/QMPLJEZMGE/wave/XC535993-large.png	00:17:00	NFC-recording: Editing +10db.	no	no
295285	Corvus	corone	Carrion Crow	Frank Holzapfel	Germany	Naturpark Stromberg-Heuchelberg, Baden-WÃ¼rttemberg	49.0188	9.0145	alarm call	//creativecommons.org/licenses/by-nc-nd/4.0/	//xeno-canto.org/295285	B	2015-12-08	280	//xeno-canto.org/sounds/uploaded/NKZQLCJFUU/ffts/XC295285-full.png	//xeno-canto.org/sounds/uploaded/NKZQLCJFUU/wave/XC295285-large.png	01:23:00	Prior to recording: Crow flies into the forest, calling out loud. Recording: Perched on tall tree, probably alarming. Reason unknown. Finally flies back to where it came from. Afternoon. Edge of mixed forest.	no	no
158019	Corvus	corone	Carrion Crow	Bram Piot	France	Tutegny, Gex, Ain	46.3225	6.0894	alarm call, call	//creativecommons.org/licenses/by-nc-sa/3.0/	//xeno-canto.org/158019	B	2013-12-15	550	//xeno-canto.org/sounds/uploaded/RGSEIIJGHA/ffts/XC158019-full.png	//xeno-canto.org/sounds/uploaded/RGSEIIJGHA/wave/XC158019-large.png	00:25:00		no	no
612316	Corvus	corone	Carrion Crow	david m	United Kingdom	Ryedale District, (near Weaverthorpe), North Yorkshire, England	54.1296	-0.5484	alarm call, call, flight call	//creativecommons.org/licenses/by-nc-nd/4.0/	//xeno-canto.org/612316	C	2020-07-06	120	//xeno-canto.org/sounds/uploaded/BTOFEKXFGW/ffts/XC612316-full.png	//xeno-canto.org/sounds/uploaded/BTOFEKXFGW/wave/XC612316-large.png	03:41:00	Crow call ... dpa 4060s in parabolic to MixPre3 ... not edited ... background noise ... anxious parent overlooking juvenile in undergrowth ...	no	no
340903	Corvus	corone	Carrion Crow	david m	United Kingdom	Ryedale District (near West Lutton), North Yorkshire, England	54.124	-0.562	alarm call, call, wing beats	//creativecommons.org/licenses/by-nc-nd/4.0/	//xeno-canto.org/340903	C	2016-10-30	90	//xeno-canto.org/sounds/uploaded/BTOFEKXFGW/ffts/XC340903-full.png	//xeno-canto.org/sounds/uploaded/BTOFEKXFGW/wave/XC340903-large.png	05:57:00	Crow calls ... not filtered ... open lavaliers clipped to clothes pegs ... fastened to bush ... background noise ... whatever the crows were wheeling over must have been parked close to the mics ...	no	no
745457	Corvus	frugilegus	Rook	Lars Edenius	Sweden	Vitaby, Simrishamn Municipality, SkÃ¥ne lÃ¤n	55.6846	14.1526	alarm call, call	//creativecommons.org/licenses/by-nc-sa/4.0/	//xeno-canto.org/745457	A	2022-08-22	90	//xeno-canto.org/sounds/uploaded/MMEJYLOPDO/ffts/XC745457-full.png	//xeno-canto.org/sounds/uploaded/MMEJYLOPDO/wave/XC745457-large.png	00:27:00	Unattended recording	no	no
714433	Corvus	frugilegus	Rook	Alexis Bukowski	Spain	VallÃ¨s Occidental (near Santa PerpÃ¨tua de Mogoda), Barcelona, Catalunya	41.5353	2.1821	alarm call, call, flight call	//creativecommons.org/licenses/by-nc-sa/4.0/	//xeno-canto.org/714433	A	2022-04-10	70	//xeno-canto.org/sounds/uploaded/FYGSIGNFEX/ffts/XC714433-full.png	//xeno-canto.org/sounds/uploaded/FYGSIGNFEX/wave/XC714433-large.png	01:09:00		no	no
698249	Corvus	frugilegus	Rook	AndrÃ¡s Schmidt	Hungary	PÃ¡tka, SzÃ©kesfehÃ©rvÃ¡r District, FejÃ©r	47.2671	18.4949	alarm call, call	//creativecommons.org/licenses/by-nc-sa/4.0/	//xeno-canto.org/698249	A	2016-02-12	120	//xeno-canto.org/sounds/uploaded/WMHNJNGJCW/ffts/XC698249-full.png	//xeno-canto.org/sounds/uploaded/WMHNJNGJCW/wave/XC698249-large.png	01:07:00	No modification. Calls of a Rook colony, startled by my presence, in a deciduous woodland.	no	no
696693	Corvus	frugilegus	Rook	VladimÃ­r NemÄek	Slovakia	Bratislava, Bratislava IV, BratislavskÃ½ kraj	48.2107	16.9695	alarm call, call	//creativecommons.org/licenses/by-nc-sa/4.0/	//xeno-canto.org/696693	A	2022-01-13	140	//xeno-canto.org/sounds/uploaded/BDXEJXAEVH/ffts/XC696693-full.png	//xeno-canto.org/sounds/uploaded/BDXEJXAEVH/wave/XC696693-large.png	00:57:00	High-pass filtered, normalized_x000D__x000D_ A flock in gardens, calling bird on the tree top	no	no
613580	Corvus	frugilegus	Rook	Joost van Bruggen	Netherlands	Ten Boer, Ten Boer, Groningen	53.2728	6.6965	alarm call, call	//creativecommons.org/licenses/by-nc-nd/4.0/	//xeno-canto.org/613580	A	2015-09-26	0	//xeno-canto.org/sounds/uploaded/RNMRWBXEZJ/ffts/XC613580-full.png	//xeno-canto.org/sounds/uploaded/RNMRWBXEZJ/wave/XC613580-large.png	00:25:00		no	no
448246	Corvus	frugilegus	Rook	Vadim Ivushkin	Kazakhstan	Zharma, Zharma District, East Kazakhstan Province	48.8715	80.8546	alarm call, flight call, voices of birds in the colony.	//creativecommons.org/licenses/by-nc-sa/4.0/	//xeno-canto.org/448246	A	2009-04-21	600	//xeno-canto.org/sounds/uploaded/ROPPXDGZJF/ffts/XC448246-full.png	//xeno-canto.org/sounds/uploaded/ROPPXDGZJF/wave/XC448246-large.png	01:09:00	Record is not edited. Voices of birds in the colony.	no	unknown
288113	Corvus	frugilegus	Rook	Joost van Bruggen	Netherlands	Ten Boer, Ten Boer, Groningen	53.2725	6.697	alarm call, call	//creativecommons.org/licenses/by-nc-sa/4.0/	//xeno-canto.org/288113	A	2015-09-26	0	//xeno-canto.org/sounds/uploaded/RNMRWBXEZJ/ffts/XC288113-full.png	//xeno-canto.org/sounds/uploaded/RNMRWBXEZJ/wave/XC288113-large.png	00:25:00	Loud and Clear	no	no
645818	Corvus	frugilegus	Rook	Grzegorz Lorek	Poland	Gmina WÄ…sosz (near WÄ…sosz), gÃ³rowski, DolnoÅ›lÄ…skie	51.561	16.6879	alarm call, call	//creativecommons.org/licenses/by-nc-sa/4.0/	//xeno-canto.org/645818	B	2021-04-27	90	//xeno-canto.org/sounds/uploaded/JXZFXAZWHY/ffts/XC645818-full.png	//xeno-canto.org/sounds/uploaded/JXZFXAZWHY/wave/XC645818-large.png	01:30:00	Small town park, mainly pine trees close to river. Colony size 134 occupied nests. Birds in a colony are flushed with acoustic signals before breeding season. Recorder Zoom H1N.	no	no
528692	Corvus	frugilegus	Rook	Alexandra Vasilevskaya	Russian Federation	Biryulevo Zapadnoye (near Moskva), Moskva, Moscow	55.5844	37.6516	alarm call, call	//creativecommons.org/licenses/by-nc-sa/4.0/	//xeno-canto.org/528692	B	2020-02-18	180	//xeno-canto.org/sounds/uploaded/BXULJOQHTH/ffts/XC528692-full.png	//xeno-canto.org/sounds/uploaded/BXULJOQHTH/wave/XC528692-large.png	01:09:00	I suppose this is the same bird as XC447377 and XC521471.	no	no
413825	Corvus	frugilegus	Rook	Jacek Szczepanek	Poland	Gmina Chorzele (near Rycice), przasnyski, mazowieckie	53.2097	20.8739	alarm call, call, song	//creativecommons.org/licenses/by-nc-sa/4.0/	//xeno-canto.org/413825	B	2018-04-22	140	//xeno-canto.org/sounds/uploaded/NTYAHGNUPL/ffts/XC413825-full.png	//xeno-canto.org/sounds/uploaded/NTYAHGNUPL/wave/XC413825-large.png	00:36:00	Over 50 rooks sitting on and flying around large nests high in the trees. Main road directly underneath.	no	no
362588	Corvus	frugilegus	Rook	Craig Brookes	United Kingdom	Englefield, West Berkshire, England	51.4494	-1.0968	alarm call, call	//creativecommons.org/licenses/by-nc-sa/4.0/	//xeno-canto.org/362588	B	2017-03-07	50	//xeno-canto.org/sounds/uploaded/DPIOYNLZQT/ffts/XC362588-full.png	//xeno-canto.org/sounds/uploaded/DPIOYNLZQT/wave/XC362588-large.png	00:23:00	A group of c40 rooks within the rookery were alerted through the night by something,	no	no
354584	Corvus	frugilegus	Rook	Stanislas Wroza	France	Nancy, Meurthe-et-Moselle, Grand Est	48.6981	6.1838	alarm call, call, flight call, several thousands roosting at dusk	//creativecommons.org/licenses/by-nc-sa/4.0/	//xeno-canto.org/354584	B	2017-02-06	200	//xeno-canto.org/sounds/uploaded/SDPCHKOHRH/ffts/XC354584-full.png	//xeno-canto.org/sounds/uploaded/SDPCHKOHRH/wave/XC354584-large.png	01:07:00		no	no
301437	Corvus	frugilegus	Rook	Stuart Fisher	Slovakia	Bratislava, Bratislava III, Bratislava Region	48.17	17.1036	alarm call, call	//creativecommons.org/licenses/by-nc-sa/4.0/	//xeno-canto.org/301437	B	2015-12-19	280	//xeno-canto.org/sounds/uploaded/VXZDHTKCBO/ffts/XC301437-full.png	//xeno-canto.org/sounds/uploaded/VXZDHTKCBO/wave/XC301437-large.png	00:19:00	Close of a gathering roost	no	no
254698	Corvus	kubaryi	Mariana Crow	Andria Kroner	United States	Rota Island	14.1543	145.2419	alarm call	//creativecommons.org/licenses/by-nc-sa/4.0/	//xeno-canto.org/254698	A	2015-05-21	110	//xeno-canto.org/sounds/uploaded/JBRMIMGQQN/ffts/XC254698-full.png	//xeno-canto.org/sounds/uploaded/JBRMIMGQQN/wave/XC254698-large.png	01:09:00	Less than one week post-typhoon Dolphin. Most of the forest defoliated. Banded adult male was alone, foraging on ground prior to recording then moved out of view, began aggression calling, with one or more M. Crow responding. Unseen crow continued to move in closer. Did not see interaction between the two, but sounded like a scuffle (this recording). Original male then left the area, unbanded adu…	no	no
446404	Corvus	macrorhynchos	Large-billed Crow	Andres Angulo	Thailand	Lumphini Park, Bangkok, Bangkok	13.7334	100.5415	alarm call, call, song	//creativecommons.org/licenses/by-nc-sa/4.0/	//xeno-canto.org/446404	B	2018-10-27	10	//xeno-canto.org/sounds/uploaded/CJQNNUYOQE/ffts/XC446404-full.png	//xeno-canto.org/sounds/uploaded/CJQNNUYOQE/wave/XC446404-large.png	01:03:00	Several males (mainly adults) calling and doing aggresive displays , while they moved across the branches in trees into the park. Recording distance was aproximately 10 meters to the closest individual. Sunny day and good light conditions.	no	no
422043	Corvus	macrorhynchos	Large-billed Crow	Paul Aston	China	Hong Kong, Islands District, New Territories	22.2746	113.9955	alarm call? seemed to be close to nest.	//creativecommons.org/licenses/by-nc-sa/4.0/	//xeno-canto.org/422043	B	2018-06-01	30	//xeno-canto.org/sounds/uploaded/UCCVUIVAFO/ffts/XC422043-full.png	//xeno-canto.org/sounds/uploaded/UCCVUIVAFO/wave/XC422043-large.png	00:52:00		unknown	no
446405	Corvus	macrorhynchos	Large-billed Crow	Andres Angulo	Thailand	Lumphini Park, Bangkok, Bangkok	13.7334	100.5415	alarm call, call	//creativecommons.org/licenses/by-nc-sa/4.0/	//xeno-canto.org/446405	B	2018-10-27	10	//xeno-canto.org/sounds/uploaded/CJQNNUYOQE/ffts/XC446405-full.png	//xeno-canto.org/sounds/uploaded/CJQNNUYOQE/wave/XC446405-large.png	00:56:00	Same male as XC446404. But in this case a deep call.	no	no
451339	Corvus	macrorhynchos	Large-billed Crow	Vadim Ivushkin	Russian Federation	Kunashir Is., Sahalinskaya oblast'	44.0392	145.8599	alarm call, call	//creativecommons.org/licenses/by-nc-sa/4.0/	//xeno-canto.org/451339	B	2013-07-19	0	//xeno-canto.org/sounds/uploaded/ROPPXDGZJF/ffts/XC451339-full.png	//xeno-canto.org/sounds/uploaded/ROPPXDGZJF/wave/XC451339-large.png	00:24:00	Record not edited	no	no
137477	Coloeus	monedula	Western Jackdaw	Volker Arnold	Germany	Heide, Dithmarschen, Schleswig-Holstein	54.204	9.094	alarm call	//creativecommons.org/licenses/by-nc-sa/3.0/	//xeno-canto.org/137477	A	2013-06-06	10	//xeno-canto.org/sounds/uploaded/AZVRMQWBEK/ffts/XC137477-full.png	//xeno-canto.org/sounds/uploaded/AZVRMQWBEK/wave/XC137477-large.png	00:37:00	Between houses with gardens. Birds are agressive to me because they have chickens (still in the cave). Some parts omitted due to traffic noise.	no	no
187738	Coloeus	monedula	Western Jackdaw	Anthony McGeehan	United Kingdom	Bangor, North Down, Northern Ireland	54.6565	-5.6753	alarm call	//creativecommons.org/licenses/by-nc-sa/4.0/	//xeno-canto.org/187738	A	2014-06-02	30	//xeno-canto.org/sounds/uploaded/TYEQKORVXJ/ffts/XC187738-full.png	//xeno-canto.org/sounds/uploaded/TYEQKORVXJ/wave/XC187738-large.png	01:41:00	Jackdaws attacking sound recordist! I had just recorded a Collared Dove that had been broadcasting from the top of a lamp post. The dove flew away and settled on a nearby roof. Fortunately I had not turned the recorder off because I was able to immortalise what happened next. A flock of around a dozen Jackdaws flew over rooftops and, upon sighting me - arm aloft and holding black-tipped Olympus L…	no	no
287616	Coloeus	monedula	Western Jackdaw	JosÃ© Carlos Sires	Spain	dehesa de abajo, puebla del rÃ­o, sevilla, andalucÃ­a	37.2072	-6.1784	alarm call, call, flight call	//creativecommons.org/licenses/by-nc-sa/4.0/	//xeno-canto.org/287616	C	2015-10-23	?	//xeno-canto.org/sounds/uploaded/DXYUSANLSN/ffts/XC287616-full.png	//xeno-canto.org/sounds/uploaded/DXYUSANLSN/wave/XC287616-large.png	10:06:00	Parte 3 de 4. Songscape de grajillas donde Ã©stas aparecen de forma bastante dominante pero entre una serie de especies que comparten con ellas el hÃ¡bitat. Es un bando de unos 30 ejemplares que comen e interactÃºan entre sÃ­. En algunos momentos tambiÃ©n se oye algÃºn individuo tomando un baÃ±o. Para ver las especies que aparecen junto a ellas consultar las especies de fondo. La reserva es a la …	no	no
294443	Coloeus	monedula	Western Jackdaw	Mikael LitsgÃ¥rd	Sweden	AskÃ¶viken, VÃ¤sterÃ¥s	59.5157	16.4603	alarm call	//creativecommons.org/licenses/by-nc-sa/4.0/	//xeno-canto.org/294443	A	2015-06-13	10	//xeno-canto.org/sounds/uploaded/WBXWQVRTFL/ffts/XC294443-full.png	//xeno-canto.org/sounds/uploaded/WBXWQVRTFL/wave/XC294443-large.png	00:29:00	Calls from a bird in a high tree at the edge of an open field. In the end of the recording, it flew away across the field. A juvenile was seen in a nearby bush.	no	no
325037	Coloeus	monedula	Western Jackdaw	Joost van Bruggen	Netherlands	Arnhem, Arnhem, Gelderland	51.94	5.9038	alarm call	//creativecommons.org/licenses/by-nc-nd/4.0/	//xeno-canto.org/325037	A	2016-06-07	10	//xeno-canto.org/sounds/uploaded/RNMRWBXEZJ/ffts/XC325037-full.png	//xeno-canto.org/sounds/uploaded/RNMRWBXEZJ/wave/XC325037-large.png	00:12:00	alarming because of a chick nearby a dog	no	no
408736	Coloeus	monedula	Western Jackdaw	Guido O. Keijl	Netherlands	Castricum, Castricum, Noord-Holland	52.5536	4.6567	alarm call	//creativecommons.org/licenses/by-nc-sa/4.0/	//xeno-canto.org/408736	B	2013-06-09	0	//xeno-canto.org/sounds/uploaded/HTEZKMGDVJ/ffts/XC408736-full.png	//xeno-canto.org/sounds/uploaded/HTEZKMGDVJ/wave/XC408736-large.png	00:40:00	Total panic of a pair of jackdaws, soon joined by other jackdaws. No source of panic was seen.	no	no
459684	Coloeus	monedula	Western Jackdaw	Ireneusz Oleksik	Poland	Tychy, Tychy, Å›lÄ…skie	50.1203	18.9702	alarm call, call	//creativecommons.org/licenses/by-nc-sa/4.0/	//xeno-canto.org/459684	A	2019-03-02	260	//xeno-canto.org/sounds/uploaded/RLRHCUIPIY/ffts/XC459684-full.png	//xeno-canto.org/sounds/uploaded/RLRHCUIPIY/wave/XC459684-large.png	00:11:00	City park, high pass filter 300 Hz. ZOOM H1.	no	no
480551	Coloeus	monedula	Western Jackdaw	Lars Edenius	Sweden	BaggbÃ¶le, UmeÃ¥, VÃ¤sterbottens lÃ¤n	63.8344	20.1259	alarm call	//creativecommons.org/licenses/by-nc-sa/4.0/	//xeno-canto.org/480551	A	2019-06-11	10	//xeno-canto.org/sounds/uploaded/MMEJYLOPDO/ffts/XC480551-full.png	//xeno-canto.org/sounds/uploaded/MMEJYLOPDO/wave/XC480551-large.png	00:26:00	Contact between two birds; one inside the hole nest and the other perched outside in the tree	no	no
559763	Coloeus	monedula	Western Jackdaw	Pierre Foulquier	France	Fontvieille, Bouches-du-RhÃ´ne, Provence-Alpes-CÃ´te d'Azur	43.7255	4.7094	alarm call, flight call	//creativecommons.org/licenses/by-nc-sa/4.0/	//xeno-canto.org/559763	A	2020-05-16	20	//xeno-canto.org/sounds/uploaded/YESYDXYEZD/ffts/XC559763-full.png	//xeno-canto.org/sounds/uploaded/YESYDXYEZD/wave/XC559763-large.png	00:11:00		no	no
564153	Coloeus	monedula	Western Jackdaw	African	Ukraine	Pershotravens'k, Petropavlivs'kyi district, Dnipropetrovs'ka oblast	48.3415	36.3944	alarm call	//creativecommons.org/licenses/by-nc-sa/4.0/	//xeno-canto.org/564153	B	2020-05-31	130	//xeno-canto.org/sounds/uploaded/UQDNXSWHIH/ffts/XC564153-full.png	//xeno-canto.org/sounds/uploaded/UQDNXSWHIH/wave/XC564153-large.png	00:20:00	Bird was sitting on the tree near the building, saw me and started this alarm call right when i've appeared in sight	no	no
589768	Coloeus	monedula	Western Jackdaw	Stanislas Wroza	France	Davron, Yvelines, ÃŽle-de-France	48.8659	1.9428	alarm call, call, flight call, raspy call in flight	//creativecommons.org/licenses/by-nc-sa/4.0/	//xeno-canto.org/589768	B	2020-09-20	110	//xeno-canto.org/sounds/uploaded/SDPCHKOHRH/ffts/XC589768-full.png	//xeno-canto.org/sounds/uploaded/SDPCHKOHRH/wave/XC589768-large.png	00:32:00		no	no
602200	Coloeus	monedula	Western Jackdaw	Uku Paal	Estonia	Tartu, Tartu City, Tartu maakond	58.3749	26.6876	alarm call	//creativecommons.org/licenses/by-nc-sa/4.0/	//xeno-canto.org/602200	C	2020-11-12	70	//xeno-canto.org/sounds/uploaded/XIBLXHRPJO/ffts/XC602200-full.png	//xeno-canto.org/sounds/uploaded/XIBLXHRPJO/wave/XC602200-large.png	00:03:00	HPF NR.	no	no
605099	Coloeus	monedula	Western Jackdaw	Simon Elliott	United Kingdom	Longhirst, Northumberland, England	55.1972	-1.6486	alarm call	//creativecommons.org/licenses/by-nc-nd/4.0/	//xeno-canto.org/605099	A	1984-06-17	50	//xeno-canto.org/sounds/uploaded/FFFADKCCII/ffts/XC605099-full.png	//xeno-canto.org/sounds/uploaded/FFFADKCCII/wave/XC605099-large.png	01:38:00	harsh call response to ground predator near young ('rattle' call BWP); + contact call	no	no
642686	Coloeus	monedula	Western Jackdaw	Simon Elliott	United Kingdom	Great Britain (near Hessay), York, England	53.9741	-1.2046	alarm call	//creativecommons.org/licenses/by-nc-nd/4.0/	//xeno-canto.org/642686	A	2021-04-26	20	//xeno-canto.org/sounds/uploaded/FFFADKCCII/ffts/XC642686-full.png	//xeno-canto.org/sounds/uploaded/FFFADKCCII/wave/XC642686-large.png	00:20:00	alarm to Carrion Crow (Corvus corone) perched near nest	no	no
735196	Coloeus	monedula	Western Jackdaw	Irish Wildlife Sounds	Ireland	Ballyvoge, Cork, County Cork	51.4812	-9.7785	alarm call, flight call	//creativecommons.org/licenses/by-nc-nd/4.0/	//xeno-canto.org/735196	B	2022-05-07	50	//xeno-canto.org/sounds/uploaded/PAEQEUHPFQ/ffts/XC735196-full.png	//xeno-canto.org/sounds/uploaded/PAEQEUHPFQ/wave/XC735196-large.png	00:10:00		no	no
737755	Coloeus	monedula	Western Jackdaw	Agris Celmins	Kazakhstan	Lake Sorbulak (south)	43.6293	76.5504	alarm call	//creativecommons.org/licenses/by-nc-nd/4.0/	//xeno-canto.org/737755	B	2022-06-17	630	//xeno-canto.org/sounds/uploaded/AQWMZXSOED/ffts/XC737755-full.png	//xeno-canto.org/sounds/uploaded/AQWMZXSOED/wave/XC737755-large.png	00:19:00		no	no
411422	Coloeus	monedula	Western Jackdaw	Dominic Garcia-Hall	United Kingdom	Underhill Farm, Peak National Park, Staffordshire, England	53.1234	-1.9189	alarm call, begging call, on nest	//creativecommons.org/licenses/by-nc-sa/4.0/	//xeno-canto.org/411422	A	2018-04-05	340	//xeno-canto.org/sounds/uploaded/OKHOSXCBNN/ffts/XC411422-full.png	//xeno-canto.org/sounds/uploaded/OKHOSXCBNN/wave/XC411422-large.png	00:31:00	_x000D__x000D_ On nest in barn	no	no
571236	Coloeus	monedula	Western Jackdaw	Olivier SWIFT	France	Fronsac, Haute-Garonne, Occitanie	42.9498	0.6504	alarm call, flight call	//creativecommons.org/licenses/by-nc-sa/4.0/	//xeno-canto.org/571236	A	2020-06-23	500	//xeno-canto.org/sounds/uploaded/JCPKCBKKAQ/ffts/XC571236-full.png	//xeno-canto.org/sounds/uploaded/JCPKCBKKAQ/wave/XC571236-large.png	00:22:00	Recorded with Tascam DR05 and Dodotronic AOM5024L parabole.	no	no
575751	Coloeus	monedula	Western Jackdaw	Stanislas Wroza	Estonia	Koigi, Saaremaa Parish, Saare maakond	58.4927	22.9727	alarm call, call, flight call	//creativecommons.org/licenses/by-nc-sa/4.0/	//xeno-canto.org/575751	B	2020-07-08	10	//xeno-canto.org/sounds/uploaded/SDPCHKOHRH/ffts/XC575751-full.png	//xeno-canto.org/sounds/uploaded/SDPCHKOHRH/wave/XC575751-large.png	00:55:00		no	no
674825	Coloeus	monedula	Western Jackdaw	Uku Paal	Estonia	Tartu, Tartu City, Tartu maakond	58.3752	26.6899	alarm call, call	//creativecommons.org/licenses/by-nc-sa/4.0/	//xeno-canto.org/674825	B	2021-09-14	60	//xeno-canto.org/sounds/uploaded/XIBLXHRPJO/ffts/XC674825-full.png	//xeno-canto.org/sounds/uploaded/XIBLXHRPJO/wave/XC674825-large.png	00:11:00	Kyaks and kyerrs. HPF NR	no	no
270459	Corvus	moneduloides	New Caledonian Crow	Niels Poul Dreyer	France	Parc Provincial de La Riviere bleue, New Caledonia	-22.1103	166.6695	alarm call, call, song	//creativecommons.org/licenses/by-nc-sa/4.0/	//xeno-canto.org/270459	no score	1998-12-12	550	//xeno-canto.org/sounds/uploaded/YIQSVPAMDQ/ffts/XC270459-full.png	//xeno-canto.org/sounds/uploaded/YIQSVPAMDQ/wave/XC270459-large.png	00:54:00		no	no
559089	Corvus	moneduloides	New Caledonian Crow	Corbelle	France	La Foa, La Foa, Province Sud	-21.7026	165.8455	alarm call, call	//creativecommons.org/licenses/by-nc-sa/4.0/	//xeno-canto.org/559089	A	2016-10-01	50	//xeno-canto.org/sounds/uploaded/AURXKRMLSO/ffts/XC559089-full.png	//xeno-canto.org/sounds/uploaded/AURXKRMLSO/wave/XC559089-large.png	00:39:00	This scene was observed by me. The main crow (loudest) has just finished making a tool, and is doing a calling exchange with another crow (in the distance). Both are in the canopy several meters above ground (exact height not measured). They are partly hidden behind leaves so their precise behavior is not visible. Sex and age are not known (both have adult-like plumage). The habitat is a dry fore…	no	no
628839	Corvus	orru	Torresian Crow	James Lambert	Australia	Aspley, Brisbane City, Queensland	-27.3659	153.0125	alarm call	//creativecommons.org/licenses/by-nc-sa/4.0/	//xeno-canto.org/628839	A	2021-02-25	30	//xeno-canto.org/sounds/uploaded/OHGEFOWNMD/ffts/XC628839-full.png	//xeno-canto.org/sounds/uploaded/OHGEFOWNMD/wave/XC628839-large.png	05:17:00	birds mobbing a pair of Channel-billed Cuckoos, without relent for over 5 minutes	no	no
568607	Corvus	orru	Torresian Crow	James Lambert	Australia	Aspley, Brisbane City, Queensland	-27.3659	153.0125	alarm call	//creativecommons.org/licenses/by-nc-sa/4.0/	//xeno-canto.org/568607	A	2020-06-15	30	//xeno-canto.org/sounds/uploaded/OHGEFOWNMD/ffts/XC568607-full.png	//xeno-canto.org/sounds/uploaded/OHGEFOWNMD/wave/XC568607-large.png	00:18:00	calls of birds mobbing a Brown Goshawk	no	no
180082	Corvus	ossifragus	Fish Crow	Dan Lane	United States	W Lancaster, Lancaster Co., Pennsylvania	40.043	-76.345	alarm call, call	//creativecommons.org/licenses/by-nc-sa/4.0/	//xeno-canto.org/180082	B	2014-05-20	90	//xeno-canto.org/sounds/uploaded/WOEAFQRMUD/ffts/XC180082-full.png	//xeno-canto.org/sounds/uploaded/WOEAFQRMUD/wave/XC180082-large.png	00:25:00	Natural mobbing from a single bird that was with a group of C. brachyrhynchos as they mobbed two Bubo virginianus in willows along creek by field amid suburbs.	no	no
447027	Corvus	rhipidurus	Fan-tailed Raven	David Darrell-Lambert	Saudi Arabia	Al Madinah Province	24.3445	39.0073	alarm call	//creativecommons.org/licenses/by-nc-sa/4.0/	//xeno-canto.org/447027	B	2018-11-15	1200	//xeno-canto.org/sounds/uploaded/AYKHDFBYIH/ffts/XC447027-full.png	//xeno-canto.org/sounds/uploaded/AYKHDFBYIH/wave/XC447027-large.png	00:07:00	gave this call when a Black Eagle appeared	no	no
217435	Corvus	ruficollis	Brown-necked Raven	Oscar Campbell	United Arab Emirates	near Al Dhaid, UAE	25.3629	56.0257	alarm call, call	//creativecommons.org/licenses/by-nc-sa/4.0/	//xeno-canto.org/217435	B	2015-03-15	220	//xeno-canto.org/sounds/uploaded/RFRTVEHIZX/ffts/XC217435-full.png	//xeno-canto.org/sounds/uploaded/RFRTVEHIZX/wave/XC217435-large.png	01:43:00	2 birds, mobbing a Steppe Eagle furiously as latter perched on large pylon. Ravens perched alongside the eagle and called, as well as making short flights. Low call of the eagle is just audible several times from 0:14.	no	no
146952	Corvus	splendens	House Crow	Brajesh Kumar Dubey	India	Shivpuri, Hinoo, Ranchi, Jharkhand	23.3314	85.3193	alarm call	//creativecommons.org/licenses/by-nc-sa/3.0/	//xeno-canto.org/146952	B	2013-09-07	50	//xeno-canto.org/sounds/uploaded/VXIUTABAII/ffts/XC146952-full.png	//xeno-canto.org/sounds/uploaded/VXIUTABAII/wave/XC146952-large.png	01:05:00	The House Crow (Corvus splendens), also known as the Colombo Crow is a common bird in India. Crows feed largely on refuse around human habitations, small reptiles and other animals such as insects and other small invertebrates, eggs, nestlings, grain and fruits.	yes	no
208676	Corvus	splendens	House Crow	Albert Lastukhin &amp; Sergei Karpeev	India	Bardez (near Calangute), North Goa, Goa	15.5442	73.7733	alarm call, call	//creativecommons.org/licenses/by-nc-sa/4.0/	//xeno-canto.org/208676	A	2014-11-13	10	//xeno-canto.org/sounds/uploaded/LELYWQKUZX/ffts/XC208676-full.png	//xeno-canto.org/sounds/uploaded/LELYWQKUZX/wave/XC208676-large.png	01:56:00		no	no
357593	Corvus	splendens	House Crow	Oscar Campbell	United Arab Emirates	Lulu Island, Abu Dhabi	24.499	54.3446	alarm call, call	//creativecommons.org/licenses/by-nc-sa/4.0/	//xeno-canto.org/357593	A	2017-03-03	0	//xeno-canto.org/sounds/uploaded/RFRTVEHIZX/ffts/XC357593-full.png	//xeno-canto.org/sounds/uploaded/RFRTVEHIZX/wave/XC357593-large.png	01:13:00	Pair of birds perched in trees, calling to one another and making short flights.	no	no
662882	Corvus	splendens	House Crow	Vihansith Kulatunga	Sri Lanka	Palaiyoothu, Trincomalee, Eastern Province	8.5831	81.2104	alarm call, call, intimidation call	//creativecommons.org/licenses/by-sa/4.0/	//xeno-canto.org/662882	C	2021-07-12	20	//xeno-canto.org/sounds/uploaded/AACMTXBNTA/ffts/XC662882-full.png	//xeno-canto.org/sounds/uploaded/AACMTXBNTA/wave/XC662882-large.png	00:25:00	Seemed very angry with me. They were screaming from different perches on a mango tree above me.	no	no
646963	Corvus	splendens	House Crow	Vihansith Kulatunga	Sri Lanka	Palaiyoothu, Trincomalee, Eastern Province	8.5831	81.2104	alarm call, call, flight call	//creativecommons.org/licenses/by-sa/4.0/	//xeno-canto.org/646963	D	2021-05-02	20	//xeno-canto.org/sounds/uploaded/AACMTXBNTA/ffts/XC646963-full.png	//xeno-canto.org/sounds/uploaded/AACMTXBNTA/wave/XC646963-large.png	00:52:00		no	no
629394	Crypsirina	temia	Racket-tailed Treepie	Jelle Scharringa	Vietnam	Cat Tien National Park, Äá»“ng Nai	11.449	107.4099	alarm call	//creativecommons.org/licenses/by-nc-sa/4.0/	//xeno-canto.org/629394	A	2018-03-15	150	//xeno-canto.org/sounds/uploaded/KDTMIWOGNC/ffts/XC629394-full.png	//xeno-canto.org/sounds/uploaded/KDTMIWOGNC/wave/XC629394-large.png	00:40:00	At least 2-3 birds high up in trees, above Dac Lua Road.	no	no
19814	Crypsirina	temia	Racket-tailed Treepie	David Farrow	Vietnam	Cat Tien National Park, Cochinchina	11.3473	107.1501	call, mobbing snake calls	//creativecommons.org/licenses/by-nc-sa/3.0/	//xeno-canto.org/19814	A	2003-03-03	?	//xeno-canto.org/sounds/uploaded/RNVWOVLEUN/ffts/XC19814-full.png	//xeno-canto.org/sounds/uploaded/RNVWOVLEUN/wave/XC19814-large.png	00:17:00		unknown	no
133623	Cyanocorax	chrysops	Plush-crested Jay	Paulo Affonso Fonseca Pires Neto	Brazil	Borebi, SÃ£o Paulo	-22.6736	-48.9592	alarm call, call	//creativecommons.org/licenses/by-nc-sa/3.0/	//xeno-canto.org/133623	A	2013-05-07	700	//xeno-canto.org/sounds/uploaded/QOMWCAGQJX/ffts/XC133623-full.png	//xeno-canto.org/sounds/uploaded/QOMWCAGQJX/wave/XC133623-large.png	00:32:00		no	no
45058	Cyanocorax	chrysops	Plush-crested Jay	Ricardo Gagliardi	Brazil	Turmalina, SP	-20.052	-50.455	alarm call	//creativecommons.org/licenses/by-nc-nd/2.5/	//xeno-canto.org/45058	B	2009-12-26	?	//xeno-canto.org/sounds/uploaded/YRDADNREOP/ffts/XC45058-full.png	//xeno-canto.org/sounds/uploaded/YRDADNREOP/wave/XC45058-large.png	01:49:00		unknown	no
278597	Cyanocitta	cristata	Blue Jay	Bobby Wilcox	United States	Springfield (near West Springfield), Fairfax County, Virginia	38.7877	-77.2332	alarm call, call	//creativecommons.org/licenses/by-nc-sa/4.0/	//xeno-canto.org/278597	C	2015-09-08	90	//xeno-canto.org/sounds/uploaded/YHKQPPJDVP/ffts/XC278597-full.png	//xeno-canto.org/sounds/uploaded/YHKQPPJDVP/wave/XC278597-large.png	01:24:00	At least 4 birds and likely more aggressively alarming at what turned out to be a Cooper's Hawk lurking near the forest floor.	no	no
277339	Cyanocitta	cristata	Blue Jay	Paul Driver	United States	Lower Moreland (near Huntingdon Valley), Montgomery, Pennsylvania	40.1175	-75.0627	alarm call	//creativecommons.org/licenses/by-nc-sa/4.0/	//xeno-canto.org/277339	A	2013-09-28	40	//xeno-canto.org/sounds/uploaded/FSCGENVPXK/ffts/XC277339-full.png	//xeno-canto.org/sounds/uploaded/FSCGENVPXK/wave/XC277339-large.png	00:10:00	interaction with imm sharp-shinned hawk	no	no
194072	Cyanocitta	cristata	Blue Jay	Martin St-Michel	Canada	Sainte-PerpÃ©tue, L'Islet, QuÃ©bec	47.117	-69.887	alarm call, call	//creativecommons.org/licenses/by-nc-sa/4.0/	//xeno-canto.org/194072	B	2014-07-19	360	//xeno-canto.org/sounds/uploaded/WOPIRNCCSX/ffts/XC194072-full.png	//xeno-canto.org/sounds/uploaded/WOPIRNCCSX/wave/XC194072-large.png	02:21:00	Four individuals moving through bushes mobbed by three Red-eyed Vireos. Habitat: shrubland, disturbed forest, mature mixed forest.	no	no
696438	Cyanocitta	cristata	Blue Jay	Steve Hampton	United States	Port Townsend, Jefferson County, Washington	48.1212	-122.7722	alarm call	//creativecommons.org/licenses/by-nc-sa/4.0/	//xeno-canto.org/696438	A	2021-12-19	20	//xeno-canto.org/sounds/uploaded/BUGKVZBWKF/ffts/XC696438-full.png	//xeno-canto.org/sounds/uploaded/BUGKVZBWKF/wave/XC696438-large.png	00:09:00	continuing rarity; first record for Port Townsend; mobbing owl with Steller's Jays	no	no
509346	Cyanocitta	cristata	Blue Jay	William Whitehead	United States	Ernest Oros Nature Preserve, Avenel, New Jersey	40.5874	-74.2621	alarm call, jeer, pumphandle, rattle	//creativecommons.org/licenses/by-nc-sa/4.0/	//xeno-canto.org/509346	A	2019-11-30	0	//xeno-canto.org/sounds/uploaded/MGVGHKBMIZ/ffts/XC509346-full.png	//xeno-canto.org/sounds/uploaded/MGVGHKBMIZ/wave/XC509346-large.png	01:30:00	Mobbing a Sharp-shinned Hawk	no	no
551083	Cyanocitta	cristata	Blue Jay	Sue Riffe	United States	Banner Lakes SWA, Weld County, Colorado	40.0765	-104.563	alarm call	//creativecommons.org/licenses/by-nc-sa/4.0/	//xeno-canto.org/551083	C	2020-03-24	1500	//xeno-canto.org/sounds/uploaded/PVQOLRXXWL/ffts/XC551083-full.png	//xeno-canto.org/sounds/uploaded/PVQOLRXXWL/wave/XC551083-large.png	00:45:00	Natural vocalization of bird from eye level Russian Olive. Red-tailed Hawk imitation. Same individual as XC551080	no	no
590063	Cyanocitta	cristata	Blue Jay	James Barnes	United States	Cullinan Park, Sugar Land TX	29.6352	-95.6605	alarm call	//creativecommons.org/licenses/by-nc-sa/4.0/	//xeno-canto.org/590063	C	2020-09-19	20	//xeno-canto.org/sounds/uploaded/OFFDCSBACW/ffts/XC590063-full.png	//xeno-canto.org/sounds/uploaded/OFFDCSBACW/wave/XC590063-large.png	00:26:00	iPhone 7+ with Shenggu SG108 mic_x000D__x000D_ Voice Record Pro App	no	no
677298	Cyanocitta	cristata	Blue Jay	David A. Brinkman	United States	Cincinnati, Hamilton County, Ohio	39.1756	-84.5274	alarm call	//creativecommons.org/licenses/by-nc-sa/4.0/	//xeno-canto.org/677298	B	2021-09-28	180	//xeno-canto.org/sounds/uploaded/IUWJMMZJNL/ffts/XC677298-full.png	//xeno-canto.org/sounds/uploaded/IUWJMMZJNL/wave/XC677298-large.png	01:35:00	Noisy flock in top of scarlet oak.	no	no
391964	Cyanocitta	cristata	Blue Jay	AV_1099	United States	Islip (near Islandia), Suffolk County, New York	40.8039	-73.1566	alarm call, call, nasal notes, piping notes, squeaks	//creativecommons.org/licenses/by-nc-sa/4.0/	//xeno-canto.org/391964	C	2017-10-06	10	//xeno-canto.org/sounds/uploaded/UXCJCFDMVM/ffts/XC391964-full.png	//xeno-canto.org/sounds/uploaded/UXCJCFDMVM/wave/XC391964-large.png	01:54:00	Group of blue jays while being assaulted by a juvenile cooper's hawk. Northern Cardinal, White-Throated Sparrow, and frog can also be heard.	no	no
580991	Cyanocitta	cristata	Blue Jay	Eric DeFonso	United States	Tamarack SWA E section, Logan County, Colorado	40.8467	-102.7693	alarm call, call	//creativecommons.org/licenses/by-nc-sa/4.0/	//xeno-canto.org/580991	A	2018-05-25	1100	//xeno-canto.org/sounds/uploaded/KTLCZCRCQX/ffts/XC580991-full.png	//xeno-canto.org/sounds/uploaded/KTLCZCRCQX/wave/XC580991-large.png	00:36:00		no	no
318767	Cyanocitta	cristata	Blue Jay	rob.oconnell	United States	Falmouth, Cumberland County, Maine	43.7333	-70.2922	alarm call	//creativecommons.org/licenses/by-nc-sa/4.0/	//xeno-canto.org/318767	B	2016-05-26	10	//xeno-canto.org/sounds/uploaded/XOKYBFDIPW/ffts/XC318767-full.png	//xeno-canto.org/sounds/uploaded/XOKYBFDIPW/wave/XC318767-large.png	00:10:00	Recorded on iPhone 5 using EIM-001 microphone and RODE Rec app. Imported to Audacity with minor trim to shorten the gaps and eliminate "dead air". High Pass Filter to 2600Hz with a rolloff of 24dB to eliminate the nearby traffic noise._x000D__x000D_ _x000D__x000D_ Blue Jay was in an Oak about 25 feet above my head. _x000D__x000D_ _x000D__x000D_ It was communicating with other Jays in the area. _x…	no	no
390940	Cyanocitta	cristata	Blue Jay	Antonio Xeira	United States	Cranberry Lake Park, Oakland County, Michigan	42.7865	-83.1459	alarm call, call	//creativecommons.org/licenses/by-nc-sa/4.0/	//xeno-canto.org/390940	A	2016-05-16	300	//xeno-canto.org/sounds/uploaded/PJVICFDZGZ/ffts/XC390940-full.png	//xeno-canto.org/sounds/uploaded/PJVICFDZGZ/wave/XC390940-large.png	00:34:00	Defending nest with eggs. Same bird as XC390941. _x000D__x000D_ _x000D__x000D_ Editing: High-pass filter, cutoff frequency 1kHz, some amplification._x000D__x000D_ _x000D__x000D_ Equipment: Olympus WS-822 digital recorder with Audio-technica ATR 6550 shotgun.	no	no
390941	Cyanocitta	cristata	Blue Jay	Antonio Xeira	United States	Cranberry Lake Park, Oakland County, Michigan	42.7865	-83.1459	alarm call, call	//creativecommons.org/licenses/by-nc-sa/4.0/	//xeno-canto.org/390941	A	2016-05-16	300	//xeno-canto.org/sounds/uploaded/PJVICFDZGZ/ffts/XC390941-full.png	//xeno-canto.org/sounds/uploaded/PJVICFDZGZ/wave/XC390941-large.png	00:12:00	Defending nest with eggs . Same bird as XC390940._x000D__x000D_ _x000D__x000D_ Editing: High-pass filter, cutoff frequency 1kHz, some amplification._x000D__x000D_ _x000D__x000D_ Equipment: Olympus WS-822 digital recorder with Audio-technica ATR 6550 shotgun.	no	no
277334	Cyanocitta	cristata	Blue Jay	Paul Driver	United States	Lower Moreland (near Huntingdon Valley), Montgomery, Pennsylvania	40.1175	-75.0627	alarm call	//creativecommons.org/licenses/by-nc-sa/4.0/	//xeno-canto.org/277334	A	2010-10-14	40	//xeno-canto.org/sounds/uploaded/FSCGENVPXK/ffts/XC277334-full.png	//xeno-canto.org/sounds/uploaded/FSCGENVPXK/wave/XC277334-large.png	00:09:00	interaction with sharp-shinned hawk	no	no
346014	Cyanocitta	cristata	Blue Jay	Dustin Brewer	United States	Richmond, Kentucky	37.7517	-84.2964	alarm call, call	//creativecommons.org/licenses/by-nc-sa/4.0/	//xeno-canto.org/346014	A	2015-05-26	289	//xeno-canto.org/sounds/uploaded/FHJHNVQTDN/ffts/XC346014-full.png	//xeno-canto.org/sounds/uploaded/FHJHNVQTDN/wave/XC346014-large.png	00:00:00	With a recently fledged jay on the ground, a parental jay mimicked an American Crow as I approached a nest site that I had been monitoring.	no	no
312026	Cyanocitta	stelleri	Steller's Jay	Thomas G. Graves	United States	Atascadero, California, Cerro Alto Campground	35.4242	-120.7375	alarm call, call	//creativecommons.org/licenses/by-nc-sa/4.0/	//xeno-canto.org/312026	A	2016-04-11	340	//xeno-canto.org/sounds/uploaded/KGOCOOKTTU/ffts/XC312026-full.png	//xeno-canto.org/sounds/uploaded/KGOCOOKTTU/wave/XC312026-large.png	01:09:00	bird high in tree level with me on trail, 100 feet away. unknown "whinny" calls at 0:17, 0:26, 0:32 (American Robin?, was present).	no	no
627826	Cyanocitta	stelleri	Steller's Jay	Richard E. Webster	United States	Scott Able Canyon, Sacramento Mountains, Otero County, New Mexico	32.7234	-105.7136	alarm call	//creativecommons.org/licenses/by-nc-sa/4.0/	//xeno-canto.org/627826	A	2020-06-18	2600	//xeno-canto.org/sounds/uploaded/KZYUWIRZVH/ffts/XC627826-full.png	//xeno-canto.org/sounds/uploaded/KZYUWIRZVH/wave/XC627826-large.png	00:36:00	scolding a perched Cooper's Hawk, then chasing it in flight (silent in flight);	no	no
406906	Cyanocitta	stelleri	Steller's Jay	David Tonnessen	United States	Blodgett Peak Trail, Colorado Springs, El Paso County, Colorado	38.9449	-104.9027	call, mobbing call	//creativecommons.org/licenses/by-nc-sa/4.0/	//xeno-canto.org/406906	A	2018-03-02	2500	//xeno-canto.org/sounds/uploaded/IZMREXTNEP/ffts/XC406906-full.png	//xeno-canto.org/sounds/uploaded/IZMREXTNEP/wave/XC406906-large.png	00:51:00	6 adult birds jumping about exhibiting mobbing behavior on a dry gravel south-facing slope composed of open Douglas Fir forest with little-no undergrowth. The meaning of these mobbing calls is unknown, but may have been due to my presence, or perhaps some of them had grouped up and were chasing the other bird (I could not tell). The recording had very minor background noise reductions performed w…	no	no
494454	Cyanocitta	stelleri	Steller's Jay	Niels Krabbe	Canada	British Columbia: Galley Bay, Desolation Sound	50.074	-124.7782	alarm call	//creativecommons.org/licenses/by-nc-sa/4.0/	//xeno-canto.org/494454	B	2019-08-20	30	//xeno-canto.org/sounds/uploaded/XTVEPHMPPJ/ffts/XC494454-full.png	//xeno-canto.org/sounds/uploaded/XTVEPHMPPJ/wave/XC494454-large.png	00:17:00		no	no
270233	Cyanocitta	stelleri	Steller's Jay	Bobby Wilcox	United States	Tahoe City, Placer County, California	39.0754	-120.2267	alarm call	//creativecommons.org/licenses/by-nc-sa/4.0/	//xeno-canto.org/270233	B	2015-08-23	2200	//xeno-canto.org/sounds/uploaded/YHKQPPJDVP/ffts/XC270233-full.png	//xeno-canto.org/sounds/uploaded/YHKQPPJDVP/wave/XC270233-large.png	00:41:00	A handful of birds alarming and mobbing a Cooper's Hawk. I was about 15ft away.	no	no
172197	Cyanocitta	stelleri	Steller's Jay	Micah Riegner	United States	Prescott National Forest (near Prescott), Yavapai, Arizona	34.6208	-112.5566	alarm call	//creativecommons.org/licenses/by-nc-sa/4.0/	//xeno-canto.org/172197	B	2014-03-29	1700	//xeno-canto.org/sounds/uploaded/TXYAPFWGKB/ffts/XC172197-full.png	//xeno-canto.org/sounds/uploaded/TXYAPFWGKB/wave/XC172197-large.png	00:32:00	Mobbing a Great Horned Owl.	no	no
494453	Cyanocitta	stelleri	Steller's Jay	Niels Krabbe	Canada	British Columbia: Galley Bay, Desolation Sound	50.074	-124.7782	alarm call	//creativecommons.org/licenses/by-nc-sa/4.0/	//xeno-canto.org/494453	B	2019-08-20	30	//xeno-canto.org/sounds/uploaded/XTVEPHMPPJ/ffts/XC494453-full.png	//xeno-canto.org/sounds/uploaded/XTVEPHMPPJ/wave/XC494453-large.png	00:25:00		no	no
662663	Cyanocitta	stelleri	Steller's Jay	Ron Overholtz	United States	Carson Pass, Alpine County, California	38.6938	-119.9885	alarm call	//creativecommons.org/licenses/by-nc-sa/4.0/	//xeno-canto.org/662663	A	2021-07-09	2600	//xeno-canto.org/sounds/uploaded/OCGLDSUVRE/ffts/XC662663-full.png	//xeno-canto.org/sounds/uploaded/OCGLDSUVRE/wave/XC662663-large.png	00:41:00	Audio-technica ATR 6550 mic_x000D__x000D_ Tascam DR-05_x000D__x000D_ Audacity	no	no
303684	Cyanocitta	stelleri	Steller's Jay	Ian Smith	United States	Heritage Grove Trail, Sam McDonald County Park, California	37.2948	-122.2607	alarm call, drumming	//creativecommons.org/licenses/by-nc-sa/4.0/	//xeno-canto.org/303684	A	2014-07-08	220	//xeno-canto.org/sounds/uploaded/BCVNRUCNDX/ffts/XC303684-full.png	//xeno-canto.org/sounds/uploaded/BCVNRUCNDX/wave/XC303684-large.png	01:14:00	A Steller's Jay, recorded on the Heritage Grove Trail in Sam McDonald County Park. 8 July, 2014._x000D__x000D_ _x000D__x000D_ The recording was made with the AT BP4025 mic (approximately an X-Y mic), hand-held in a shockmount._x000D__x000D_ _x000D__x000D_ The Steller's Jay was encountered when wandering a little off trail, and was presumably defending its territory. It was hopping from branch to …	no	no
360268	Cyanocorax	affinis	Black-chested Jay	Kent Livezey	Panama	Fort Kobbe, Panama	8.8983	-79.5823	alarm call, call, song, wing whirrs	//creativecommons.org/licenses/by-nc-sa/4.0/	//xeno-canto.org/360268	A	2017-03-14	20	//xeno-canto.org/sounds/uploaded/SZFQBBYSTI/ffts/XC360268-full.png	//xeno-canto.org/sounds/uploaded/SZFQBBYSTI/wave/XC360268-large.png	07:52:00	A group of four Black-chested Jays was foraging nearby. Their quiet foraging calls (e.g., 0:01, 0:12, 0:23) changed to what seemed to be a questioning call (0:35, 0:43) that increased in volume and frequency (starting at 1:06) after one saw me standing motionless. The group approached me and switched to their alarm call (starting at 1:18) and then their "lazer gun" alarm call (starting at 1:24, t…	no	no
292276	Cyanocorax	affinis	Black-chested Jay	David Ricardo RodrÃ­guez Villamil	Colombia	Dindal, Cundinamarca	5.3059	-74.5492	alarm call	//creativecommons.org/licenses/by-nc-sa/4.0/	//xeno-canto.org/292276	A	2015-08-04	600	//xeno-canto.org/sounds/uploaded/GSINAVRFEN/ffts/XC292276-full.png	//xeno-canto.org/sounds/uploaded/GSINAVRFEN/wave/XC292276-large.png	00:39:00		no	no
670517	Cyanocorax	affinis	Black-chested Jay	Kent Livezey	Panama	El Valle de AntÃ³n, CoclÃ© Province	8.6001	-80.1251	alarm call	//creativecommons.org/licenses/by-nc-nd/4.0/	//xeno-canto.org/670517	B	2021-08-16	600	//xeno-canto.org/sounds/uploaded/SZFQBBYSTI/ffts/XC670517-full.png	//xeno-canto.org/sounds/uploaded/SZFQBBYSTI/wave/XC670517-large.png	01:37:00	A group appeared to be scolding something, but I couldn't determine what. Rain and a creek in the background.	no	no
75236	Cyanocorax	affinis	Black-chested Jay	Fabrice Schmitt	Colombia	RNA El Dorado, Sierra de Santa Marta, Magdalena	11.1009	-74.072	alarm call	//creativecommons.org/licenses/by-nc-nd/2.5/	//xeno-canto.org/75236	B	2009-01-28	?	//xeno-canto.org/sounds/uploaded/FPAGKPAQYO/ffts/XC75236-full.png	//xeno-canto.org/sounds/uploaded/FPAGKPAQYO/wave/XC75236-large.png	01:33:00		unknown	no
60657	Cyanocorax	affinis	Black-chested Jay	Ken Allaire	Panama	Cana, Darien Province	7.8437	-77.6278	alarm call	//creativecommons.org/licenses/by-nc-nd/2.5/	//xeno-canto.org/60657	B	2009-06-29	500	//xeno-canto.org/sounds/uploaded/AEWPPXBBYE/ffts/XC60657-full.png	//xeno-canto.org/sounds/uploaded/AEWPPXBBYE/wave/XC60657-large.png	00:29:00	Calls of an excited and territorial flock	unknown	no
56140	Cyanocorax	affinis	Black-chested Jay	Bernabe Lopez-Lanus	Colombia	Reserva Rio Claro, Sonson, San Francisco, Antioquia	NA	NA	alarm call	//creativecommons.org/licenses/by-nc-sa/3.0/	//xeno-canto.org/56140	B	2000-09-22	350	//xeno-canto.org/sounds/uploaded/BYLLSJRVDZ/ffts/XC56140-full.png	//xeno-canto.org/sounds/uploaded/BYLLSJRVDZ/wave/XC56140-large.png	00:51:00	Three birds	unknown	no
103451	Cyanocorax	affinis	Black-chested Jay	Thore Noernberg	Panama	Achiote Road, Colon Province	9.167	-79.9839	alarm call	//creativecommons.org/licenses/by-nc-nd/2.5/	//xeno-canto.org/103451	D	2012-05-11	100	//xeno-canto.org/sounds/uploaded/TTSQGWDDGW/ffts/XC103451-full.png	//xeno-canto.org/sounds/uploaded/TTSQGWDDGW/wave/XC103451-large.png	00:16:00		unknown	no
122404	Cyanocorax	caeruleus	Azure Jay	Alexandre Bianco	Brazil	Florianopolis, Santa Catarina	-27.4582	-48.507	alarm call	//creativecommons.org/licenses/by-nc-sa/3.0/	//xeno-canto.org/122404	A	2011-12-01	10	//xeno-canto.org/sounds/uploaded/ODNEDFESFY/ffts/XC122404-full.png	//xeno-canto.org/sounds/uploaded/ODNEDFESFY/wave/XC122404-large.png	00:27:00		no	no
46848	Cyanocorax	caeruleus	Azure Jay	Bernabe Lopez-Lanus	Brazil	Alrededores de Sao Francisco de Paula, Rio Grande do Sul	NA	NA	alarm call	//creativecommons.org/licenses/by-nc-sa/3.0/	//xeno-canto.org/46848	A	0000-00-00	?	//xeno-canto.org/sounds/uploaded/BYLLSJRVDZ/ffts/XC46848-full.png	//xeno-canto.org/sounds/uploaded/BYLLSJRVDZ/wave/XC46848-large.png	00:24:00		unknown	no
252810	Cyanocorax	caeruleus	Azure Jay	Romulo Vitoria	Brazil	Sao Francisco de Paula National Forest	-29.4334	-50.4667	alarm call	//creativecommons.org/licenses/by-nc-sa/4.0/	//xeno-canto.org/252810	A	2015-05-26	900	//xeno-canto.org/sounds/uploaded/ITWDKVLIZJ/ffts/XC252810-full.png	//xeno-canto.org/sounds/uploaded/ITWDKVLIZJ/wave/XC252810-large.png	00:05:00		no	no
399021	Cyanocorax	caeruleus	Azure Jay	Oscar Leandro Rodriguez Scelza	Paraguay	Departamento de ItapÃºa	-27.1433	-55.5746	alarm call	//creativecommons.org/licenses/by-nc-sa/4.0/	//xeno-canto.org/399021	A	2018-01-09	140	//xeno-canto.org/sounds/uploaded/HTHGPUXJRS/ffts/XC399021-full.png	//xeno-canto.org/sounds/uploaded/HTHGPUXJRS/wave/XC399021-large.png	00:43:00	The bird was in a remnant patch of native forest of the BAAPA type, was in the company of a small flock of a Plush-crested Jay C. chrysops being initially shy and less vocal than their group companions. Only when the author of the recording made a sound like a squeak of an attacked bird, moved, separated from the rest of the pack and shouted the alert call out loud. His flight looked very functio…	yes	no
476540	Cyanocorax	caeruleus	Azure Jay	Guy Kirwan	Brazil	CapÃ£o Alto, Santa Catarina	-27.9817	-50.4252	alarm call	//creativecommons.org/licenses/by-nc-sa/4.0/	//xeno-canto.org/476540	A	2019-01-30	1100	//xeno-canto.org/sounds/uploaded/BZVYBRUAAE/ffts/XC476540-full.png	//xeno-canto.org/sounds/uploaded/BZVYBRUAAE/wave/XC476540-large.png	02:06:00	Group of c. 5 jays mobbing a Tyto alba that I flushed.	no	no
13555	Cyanocorax	chrysops	Plush-crested Jay	Paul Smith	Paraguay	PROCOSARA, PN San Rafael	-26.48333	-55.71667	chyoo alarm?	//creativecommons.org/licenses/by-nc-nd/2.5/	//xeno-canto.org/13555	C	2007-03-17	300	//xeno-canto.org/sounds/uploaded/QEQQOPLWSO/ffts/XC13555-full.png	//xeno-canto.org/sounds/uploaded/QEQQOPLWSO/wave/XC13555-large.png	00:09:00	score fo single call	unknown	no
122405	Cyanocorax	chrysops	Plush-crested Jay	Alexandre Bianco	Brazil	Ãgua Doce, Santa Catarina	-26.6806	-51.7236	alarm call, song	//creativecommons.org/licenses/by-nc-sa/3.0/	//xeno-canto.org/122405	A	2012-05-13	1200	//xeno-canto.org/sounds/uploaded/ODNEDFESFY/ffts/XC122405-full.png	//xeno-canto.org/sounds/uploaded/ODNEDFESFY/wave/XC122405-large.png	00:21:00		no	no
184571	Cyanocorax	chrysops	Plush-crested Jay	Antonio Silveira	Brazil	Rio Salobra,Miranda,Mato Grosso do Sul State	-20.216	-56.494	alarm call, call	//creativecommons.org/licenses/by-nc-sa/4.0/	//xeno-canto.org/184571	A	1992-08-09	120	//xeno-canto.org/sounds/uploaded/NBJQSQJRYH/ffts/XC184571-full.png	//xeno-canto.org/sounds/uploaded/NBJQSQJRYH/wave/XC184571-large.png	00:27:00	birds in a small flock with about 4 or 5 individuals.	no	no
294708	Cyanocorax	chrysops	Plush-crested Jay	Douglas Meyer	Brazil	Doutor Pedrinho, Doutor Pedrinho, Santa Catarina	-26.7166	-49.4856	alarm call, call	//creativecommons.org/licenses/by-nc-sa/4.0/	//xeno-canto.org/294708	A	2015-06-10	500	//xeno-canto.org/sounds/uploaded/MNENFHYTAE/ffts/XC294708-full.png	//xeno-canto.org/sounds/uploaded/MNENFHYTAE/wave/XC294708-large.png	00:08:00		no	no
364750	Cyanocorax	chrysops	Plush-crested Jay	Bobby Wilcox	Argentina	Sargento Cabral, Chaco	-26.8109	-59.597	alarm call	//creativecommons.org/licenses/by-nc-sa/4.0/	//xeno-canto.org/364750	A	2016-11-18	80	//xeno-canto.org/sounds/uploaded/YHKQPPJDVP/ffts/XC364750-full.png	//xeno-canto.org/sounds/uploaded/YHKQPPJDVP/wave/XC364750-large.png	01:39:00	About 10ft away up in a tree in a grassy farm yard, alarming in response to a cat on the ground. 3 birds, not sure how many were actually vocalizing. Amplified with Audacity.	no	no
477128	Cyanocorax	chrysops	Plush-crested Jay	Franco Vushurovich	Argentina	PP Urugua-i, Misiones	-25.8667	-54.1667	alarm call, call, song	//creativecommons.org/licenses/by-nc-sa/4.0/	//xeno-canto.org/477128	A	2019-04-03	320	//xeno-canto.org/sounds/uploaded/VLDFGFKOWN/ffts/XC477128-full.png	//xeno-canto.org/sounds/uploaded/VLDFGFKOWN/wave/XC477128-large.png	01:29:00		no	no
46849	Cyanocorax	chrysops	Plush-crested Jay	Bernabe Lopez-Lanus	Argentina	Serrania de Acambuco (Cluster San Pedrito), Tartagal, Salta	NA	NA	alarm call	//creativecommons.org/licenses/by-nc-sa/3.0/	//xeno-canto.org/46849	A	0000-00-00	?	//xeno-canto.org/sounds/uploaded/BYLLSJRVDZ/ffts/XC46849-full.png	//xeno-canto.org/sounds/uploaded/BYLLSJRVDZ/wave/XC46849-large.png	00:26:00		unknown	no
507118	Cyanocorax	chrysops	Plush-crested Jay	Miguel Angelo Biz	Brazil	Laurentino, Santa Catarina	-27.2036	-49.7433	alarm call	//creativecommons.org/licenses/by-nc-sa/4.0/	//xeno-canto.org/507118	A	2019-11-17	380	//xeno-canto.org/sounds/uploaded/QFNPSPRHCC/ffts/XC507118-full.png	//xeno-canto.org/sounds/uploaded/QFNPSPRHCC/wave/XC507118-large.png	00:08:00		no	no
591288	Cyanocorax	chrysops	Plush-crested Jay	Franco Vushurovich	Argentina	Pilcomayo, Formosa	-25.0719	-58.141	alarm call, call	//creativecommons.org/licenses/by-nc-sa/4.0/	//xeno-canto.org/591288	B	2018-04-16	80	//xeno-canto.org/sounds/uploaded/VLDFGFKOWN/ffts/XC591288-full.png	//xeno-canto.org/sounds/uploaded/VLDFGFKOWN/wave/XC591288-large.png	00:30:00	Zona de Acampe Estero PoÃ­ - Urraca jugando con el grabador arriba de una de las mesas.	no	no
585484	Cyanocorax	chrysops	Plush-crested Jay	Franco Vushurovich	Argentina	PP Urugua-i, Misiones	-25.8667	-54.1667	alarm call, call	//creativecommons.org/licenses/by-nc-sa/4.0/	//xeno-canto.org/585484	A	2018-11-30	320	//xeno-canto.org/sounds/uploaded/VLDFGFKOWN/ffts/XC585484-full.png	//xeno-canto.org/sounds/uploaded/VLDFGFKOWN/wave/XC585484-large.png	01:40:00	Me parece que hay llamados de Lobito de rio (Lontra longicaudis)	no	no
541135	Cyanocorax	chrysops	Plush-crested Jay	Marcelo HÃ¼bel	Brazil	SÃ£o Bento do Sul, SÃ£o Bento do Sul, Santa Catarina	-26.2457	-49.4122	alarm call, call	//creativecommons.org/licenses/by-nc-sa/4.0/	//xeno-canto.org/541135	A	2020-04-03	900	//xeno-canto.org/sounds/uploaded/OJWRIBRRJM/ffts/XC541135-full.png	//xeno-canto.org/sounds/uploaded/OJWRIBRRJM/wave/XC541135-large.png	00:20:00		no	no
317589	Cyanocorax	cristatellus	Curl-crested Jay	Daniel Blamires	Brazil	IsraelÃ¢ndia, IsraelÃ¢ndia, GoiÃ¡s	-16.3198	-50.9076	alarm call	//creativecommons.org/licenses/by-nc-sa/4.0/	//xeno-canto.org/317589	no score	2016-05-20	420	//xeno-canto.org/sounds/uploaded/ZLNOGADASD/ffts/XC317589-full.png	//xeno-canto.org/sounds/uploaded/ZLNOGADASD/wave/XC317589-large.png	00:20:00	A flock against toco-toucan Ramphastos toco in dry forest atop Pesque-Pague-Projeto Pirarucu. I thank Erika ValadÃ£o and Marcia Pamela by the companionship.	no	no
164887	Cyanocorax	cristatellus	Curl-crested Jay	Christian Regis da Silva	Brazil	PorciÃºncula, Rio de Janeiro	-20.986	-42.0256	alarm call	//creativecommons.org/licenses/by-nc-sa/3.0/	//xeno-canto.org/164887	no score	2013-12-08	260	//xeno-canto.org/sounds/uploaded/DGNIYKREPG/ffts/XC164887-full.png	//xeno-canto.org/sounds/uploaded/DGNIYKREPG/wave/XC164887-large.png	00:25:00	Six individuals viewed on an Atlantic Forest fragment.	no	no
704338	Cyanocorax	cristatellus	Curl-crested Jay	JAYRSON ARAUJO DE OLIVEIRA	Brazil	Reserva do Setor SÃ­tio de Recreio CaraÃ­bas-GoiÃ¢nia, GoiÃ¡s	-16.5631	-49.285	alarm call, call, hatchling or nestling	//creativecommons.org/licenses/by-nc-sa/4.0/	//xeno-canto.org/704338	A	2022-02-24	750	//xeno-canto.org/sounds/uploaded/LXKLWEDKEM/ffts/XC704338-full.png	//xeno-canto.org/sounds/uploaded/LXKLWEDKEM/wave/XC704338-large.png	01:35:00	O filhote ficava fazendo esse chamado enquanto o adulto dilacerava uma presa (filhote de Columbina talpacoti) predada em um ninho prÃ³ximo. Perto do final da gravaÃ§Ã£o o adulto dÃ¡ o alimento ao filhote que faz um som diferenciado. Haviam dois adultos e um filhote.	no	no
234977	Cyanocorax	cristatellus	Curl-crested Jay	Kassius Santos	Brazil	Lavras, Lavras, Minas Gerais	-21.2839	-44.9929	alarm call	//creativecommons.org/licenses/by-nc-sa/4.0/	//xeno-canto.org/234977	A	2014-05-25	950	//xeno-canto.org/sounds/uploaded/LDUBEBHXQK/ffts/XC234977-full.png	//xeno-canto.org/sounds/uploaded/LDUBEBHXQK/wave/XC234977-large.png	00:25:00		no	no
33493	Cyanocorax	cristatellus	Curl-crested Jay	Marcos Melo	Brazil	Carrancas, Minas Gerais	-21.4706	-44.6376	alarm calls?	//creativecommons.org/licenses/by-nc-nd/2.5/	//xeno-canto.org/33493	A	2008-12-22	1150	//xeno-canto.org/sounds/uploaded/MRGDYNJGUJ/ffts/XC33493-full.png	//xeno-canto.org/sounds/uploaded/MRGDYNJGUJ/wave/XC33493-large.png	00:10:00		unknown	no
455107	Cyanocorax	cristatellus	Curl-crested Jay	Henry Miller Alexandre	Brazil	Alto dos Ypes, Mogi-GuaÃ§u-SP, Brazil	-22.3307	-46.9454	alarm call	//creativecommons.org/licenses/by-nc-sa/4.0/	//xeno-canto.org/455107	C	2018-07-15	650	//xeno-canto.org/sounds/uploaded/IDYQPUKMIX/ffts/XC455107-full.png	//xeno-canto.org/sounds/uploaded/IDYQPUKMIX/wave/XC455107-large.png	01:58:00	Grupo de 5-6 aves vocalizando e forrageando no pequeno fragmento de mata paludosa, isolado no meio da Ã¡rea urbana	no	no
315101	Cyanocitta	cristata	Blue Jay	J.R. Rigby	United States	Oxford, Lafayette County, Mississippi	34.3665	-89.5192	alarm call, call	//creativecommons.org/licenses/by-nc-sa/4.0/	//xeno-canto.org/315101	A	2016-05-03	160	//xeno-canto.org/sounds/uploaded/RSRUUVOCGA/ffts/XC315101-full.png	//xeno-canto.org/sounds/uploaded/RSRUUVOCGA/wave/XC315101-large.png	02:26:00	Natural sound. Two Blue Jays and an American Robin mobbing a Broad-winged Hawk. All three birds perched on bare limbs in the crown of a tree ~7m above the ground. Note harsh Blue Jay calls at 1:23 and 1:40 as the Blue Jay charged the hawk. Besides the occasional sallies by the Blue Jays, there was no other action or violence besides the calls. _x000D__x000D_ _x000D__x000D_ #Habitat#_x000D__x000D_…	no	no
299441	Cyanocorax	cyanomelas	Purplish Jay	Patrice Adret	Bolivia	Santa Cruz de la Sierra, Provincia de AndrÃ©s IbÃ¡Ã±ez, Santa Cruz	-17.8677	-63.2696	alarm call	//creativecommons.org/licenses/by-nc-sa/4.0/	//xeno-canto.org/299441	A	2012-09-07	460	//xeno-canto.org/sounds/uploaded/LWUNWNGTQN/ffts/XC299441-full.png	//xeno-canto.org/sounds/uploaded/LWUNWNGTQN/wave/XC299441-large.png	00:15:00	several birds alarming from perch after having detected my presence. Were 5-10 m away. Videotaped event.	no	no
143345	Cyanocorax	cyanomelas	Purplish Jay	Bernabe Lopez-Lanus	Bolivia	Alrededores Lago Limon (Itiyuro), Salvador Mazza, Salta	-22.051	-63.71	alarm call	//creativecommons.org/licenses/by-nc-sa/3.0/	//xeno-canto.org/143345	A	2013-01-23	700	//xeno-canto.org/sounds/uploaded/BYLLSJRVDZ/ffts/XC143345-full.png	//xeno-canto.org/sounds/uploaded/BYLLSJRVDZ/wave/XC143345-large.png	00:45:00		unknown	no
114703	Cyanocorax	cyanomelas	Purplish Jay	Cid EspÃ­nola	Brazil	Vila Bela da SantÃ­ssima Trindade	-14.9834	-59.9834	alarm call	//creativecommons.org/licenses/by-nc-sa/3.0/	//xeno-canto.org/114703	A	2012-07-23	200	//xeno-canto.org/sounds/uploaded/IRBNRXBEVU/ffts/XC114703-full.png	//xeno-canto.org/sounds/uploaded/IRBNRXBEVU/wave/XC114703-large.png	00:15:00		no	no
90563	Cyanocorax	cyanomelas	Purplish Jay	Paul van Els	Peru	Oroya, Cusco	-13.219	-70.705	call, (alarm?) calls	//creativecommons.org/licenses/by-nc-nd/2.5/	//xeno-canto.org/90563	A	2011-11-19	400	//xeno-canto.org/sounds/uploaded/WINPWCQYKA/ffts/XC90563-full.png	//xeno-canto.org/sounds/uploaded/WINPWCQYKA/wave/XC90563-large.png	00:25:00		unknown	no
46845	Cyanocorax	cyanomelas	Purplish Jay	Bernabe Lopez-Lanus	Argentina	Reserva El Bagual, Formosa	NA	NA	alarm call	//creativecommons.org/licenses/by-nc-sa/3.0/	//xeno-canto.org/46845	A	0000-00-00	?	//xeno-canto.org/sounds/uploaded/BYLLSJRVDZ/ffts/XC46845-full.png	//xeno-canto.org/sounds/uploaded/BYLLSJRVDZ/wave/XC46845-large.png	00:32:00		unknown	no
14815	Cyanocorax	cyanomelas	Purplish Jay	Ricardo Farquharson	Argentina	Ramos, Salta	-22.7001	-64.1167	alarm call	//creativecommons.org/licenses/by-nc-nd/2.5/	//xeno-canto.org/14815	A	2007-05-18	960	//xeno-canto.org/sounds/uploaded/WNTGUYNGRU/ffts/XC14815-full.png	//xeno-canto.org/sounds/uploaded/WNTGUYNGRU/wave/XC14815-large.png	00:27:00		unknown	no
364394	Cyanocorax	cyanomelas	Purplish Jay	Bobby Wilcox	Argentina	Parque Nacional Chaco, Chaco	-26.7966	-59.6056	alarm call, call	//creativecommons.org/licenses/by-nc-sa/4.0/	//xeno-canto.org/364394	B	2016-11-09	80	//xeno-canto.org/sounds/uploaded/YHKQPPJDVP/ffts/XC364394-full.png	//xeno-canto.org/sounds/uploaded/YHKQPPJDVP/wave/XC364394-large.png	00:16:00	A number of birds that seemed to be alarming at my presence. About 12m away in and open campsite with large trees near Chaco gallery forest. Amplified with Audacity.	no	no
289543	Cyanocorax	cyanomelas	Purplish Jay	Yoann BLANCHON	Bolivia	Santa Cruz de la Sierra, Provincia de AndrÃ©s IbÃ¡Ã±ez, Santa Cruz	-17.9236	-63.1583	alarm call	//creativecommons.org/licenses/by-nc-sa/4.0/	//xeno-canto.org/289543	B	2015-08-24	420	//xeno-canto.org/sounds/uploaded/OYXLQBTHRH/ffts/XC289543-full.png	//xeno-canto.org/sounds/uploaded/OYXLQBTHRH/wave/XC289543-large.png	00:23:00	ZOOM H2n, high pass filter	no	no
181675	Cyanocorax	cyanomelas	Purplish Jay	Antonio Silveira	Brazil	Abobral river, Mato Grosso do Sul State	-19.4788	-56.9868	alarm call	//creativecommons.org/licenses/by-nc-sa/4.0/	//xeno-canto.org/181675	B	1991-07-12	90	//xeno-canto.org/sounds/uploaded/NBJQSQJRYH/ffts/XC181675-full.png	//xeno-canto.org/sounds/uploaded/NBJQSQJRYH/wave/XC181675-large.png	00:27:00	birds of small flock attack a couple of Bubo virginianus (Great horn owl) that stay perched on a high three.	no	no
98505	Cyanocorax	cyanopogon	White-naped Jay	pedroteia	Brazil	Caatinga do riacho da onÃ§a-PÃ£o de AÃ§Ãºcar-Alagoas-Brazil	-9.172	-61.945	song, song/alarm	//creativecommons.org/licenses/by-nc-nd/2.5/	//xeno-canto.org/98505	B	2012-04-05	700	//xeno-canto.org/sounds/uploaded/BZVNDWLRSQ/ffts/XC98505-full.png	//xeno-canto.org/sounds/uploaded/BZVNDWLRSQ/wave/XC98505-large.png	00:31:00	dois individuos cantavam. Caatinga do riacho da onÃ§a.	unknown	no
576135	Cyanocorax	dickeyi	Tufted Jay	Isain Contreras RodrÃ­guez	Mexico	Reserva de la Chara Pinta (Tufted Jay Preserve), Sinaloa	23.589	-105.8694	alarm call, call	//creativecommons.org/licenses/by-nc-sa/4.0/	//xeno-canto.org/576135	B	2020-07-10	2200	//xeno-canto.org/sounds/uploaded/VCRVBXOHTS/ffts/XC576135-full.png	//xeno-canto.org/sounds/uploaded/VCRVBXOHTS/wave/XC576135-large.png	00:14:00	Mic parabÃ³lico MA1Len 13" en TASCAM DR-40X	no	no
122467	Cyanocorax	luxuosus	Green Jay	Chris Harrison	United States	Llano Estero Grande State Park, Weslaco, Hidalgo, Texas	26.1253	-97.9532	alarm call	//creativecommons.org/licenses/by-nc-sa/3.0/	//xeno-canto.org/122467	A	2012-03-11	20	//xeno-canto.org/sounds/uploaded/UBZMIPGNRT/ffts/XC122467-full.png	//xeno-canto.org/sounds/uploaded/UBZMIPGNRT/wave/XC122467-large.png	00:11:00	high pass filtering below 1K_x000D__x000D_ edited out about 10 seconds of silence	no	no
180464	Cyanocorax	luxuosus	Green Jay	Carlos Alexander Alberto	Honduras	Reserva del MerendÃ³n, Sendero de la Coca Cola. San Pedro Sula, CortÃ©s	15.5077	-88.0561	alarm call, call	//creativecommons.org/licenses/by-nc-sa/4.0/	//xeno-canto.org/180464	A	2014-06-01	360	//xeno-canto.org/sounds/uploaded/PYNIDUNIXO/ffts/XC180464-full.png	//xeno-canto.org/sounds/uploaded/PYNIDUNIXO/wave/XC180464-large.png	00:08:00		no	no
200507	Cyanocorax	luxuosus	Green Jay	Carlos Alexander Alberto	Honduras	Reserva del MerendÃ³n, Sendero de la Coca Cola. San Pedro Sula, CortÃ©s	15.5077	-88.0561	alarm call, call	//creativecommons.org/licenses/by-nc-sa/4.0/	//xeno-canto.org/200507	A	2014-10-26	360	//xeno-canto.org/sounds/uploaded/PYNIDUNIXO/ffts/XC200507-full.png	//xeno-canto.org/sounds/uploaded/PYNIDUNIXO/wave/XC200507-large.png	00:20:00	Al menos un grupo de 5 Urracas verdes... al final de la grabaciÃ³n dos Urracas CafÃ© o Pias, vuelan hasta el Ã¡rbol donde se encontraban las urracas verdes.	no	no
197051	Cyanocorax	melanocyaneus	Bushy-crested Jay	Francisco Dubon	Honduras	Parque Aurora, Zambrano, Francisco Morazan	14.2956	-87.4068	alarm call, call	//creativecommons.org/licenses/by-nc-sa/4.0/	//xeno-canto.org/197051	A	2014-09-28	1400	//xeno-canto.org/sounds/uploaded/ZZQIIXIUTD/ffts/XC197051-full.png	//xeno-canto.org/sounds/uploaded/ZZQIIXIUTD/wave/XC197051-large.png	01:08:00	This adult seemed alarmed with my presence. It constantly called loudly while watching me some 3 meters away. There were some juveniles in the group.	no	no
5185	Cyanocorax	mystacalis	White-tailed Jay	Willem-Pier Vellinga	Peru	Quebrada Shambo, Zona Reservada Laquipampa, Ferrenafe, Lambayeque	-6.3014	-79.4623	alarm call	//creativecommons.org/licenses/by-nc-sa/3.0/	//xeno-canto.org/5185	A	2006-02-18	1800	//xeno-canto.org/sounds/uploaded/AEFZWKWLMO/ffts/XC5185-full.png	//xeno-canto.org/sounds/uploaded/AEFZWKWLMO/wave/XC5185-large.png	00:48:00		unknown	no
41558	Cyanocorax	mystacalis	White-tailed Jay	Fernando Angulo	Peru	Quebrada Negrahuasi, Laquipampa	-6.3576	-79.4776	alarm call	//creativecommons.org/licenses/by-nc-nd/2.5/	//xeno-canto.org/41558	A	2007-12-19	600	//xeno-canto.org/sounds/uploaded/WVXVJOLONJ/ffts/XC41558-full.png	//xeno-canto.org/sounds/uploaded/WVXVJOLONJ/wave/XC41558-large.png	00:13:00		unknown	no
41559	Cyanocorax	mystacalis	White-tailed Jay	Fernando Angulo	Peru	Quebrada Negrahuasi, Laquipampa	-6.3576	-79.4776	alarm call	//creativecommons.org/licenses/by-nc-nd/2.5/	//xeno-canto.org/41559	A	2007-12-19	600	//xeno-canto.org/sounds/uploaded/WVXVJOLONJ/ffts/XC41559-full.png	//xeno-canto.org/sounds/uploaded/WVXVJOLONJ/wave/XC41559-large.png	00:19:00		unknown	no
218735	Cyanocorax	mystacalis	White-tailed Jay	Leonardo OrdÃ³Ã±ez-Delgado	Ecuador	Reserva Natural La Ceiba (Zapotillo - Loja) Chaquiro	-4.3426	-80.3427	alarm call	//creativecommons.org/licenses/by-nc-sa/4.0/	//xeno-canto.org/218735	A	2015-02-26	240	//xeno-canto.org/sounds/uploaded/RJNSQXBIJE/ffts/XC218735-full.png	//xeno-canto.org/sounds/uploaded/RJNSQXBIJE/wave/XC218735-large.png	00:14:00		no	no
170260	Cyanocorax	mystacalis	White-tailed Jay	Leonardo OrdÃ³Ã±ez-Delgado	Ecuador	Reserva Natural La Ceiba (Zapotillo - Loja) Cabeza de Toro	-4.272	-80.329	alarm call	//creativecommons.org/licenses/by-nc-sa/3.0/	//xeno-canto.org/170260	A	2014-02-16	460	//xeno-canto.org/sounds/uploaded/RJNSQXBIJE/ffts/XC170260-full.png	//xeno-canto.org/sounds/uploaded/RJNSQXBIJE/wave/XC170260-large.png	01:04:00		no	no
663004	Cyanocorax	violaceus	Violaceous Jay	Leonardo OrdÃ³Ã±ez-Delgado	Ecuador	Tundayme (Valle del Quimi), El Pangui, Zamora Chinchipe	-3.5656	-78.4843	alarm call	//creativecommons.org/licenses/by-nc-nd/4.0/	//xeno-canto.org/663004	A	2021-06-14	1000	//xeno-canto.org/sounds/uploaded/RJNSQXBIJE/ffts/XC663004-full.png	//xeno-canto.org/sounds/uploaded/RJNSQXBIJE/wave/XC663004-large.png	01:04:00		no	no
562780	Cyanocorax	violaceus	Violaceous Jay	Rosendo Manuel Fraga	Peru	Camp Site Sepriato2, Cusco, coordinates-11.49, -72.47	-11.5833	-72.95	alarm call, call	//creativecommons.org/licenses/by-nc-sa/4.0/	//xeno-canto.org/562780	E	2007-07-19	400	//xeno-canto.org/sounds/uploaded/JQSYKZHEMB/ffts/XC562780-full.png	//xeno-canto.org/sounds/uploaded/JQSYKZHEMB/wave/XC562780-large.png	00:14:00	Calls or alarm calls of a jay group. Apparently following a Callicebus monkey troop in the forest.	no	no
94279	Cyanocorax	violaceus	Violaceous Jay	Leonardo OrdÃ³Ã±ez-Delgado	Ecuador	Bosque Protector Colonso, Tena, Napo	-0.9415	-77.8989	alarm call	//creativecommons.org/licenses/by-nc-nd/2.5/	//xeno-canto.org/94279	A	2011-11-01	800	//xeno-canto.org/sounds/uploaded/RJNSQXBIJE/ffts/XC94279-full.png	//xeno-canto.org/sounds/uploaded/RJNSQXBIJE/wave/XC94279-large.png	00:34:00		no	no
94277	Cyanocorax	violaceus	Violaceous Jay	Leonardo OrdÃ³Ã±ez-Delgado	Ecuador	Bosque Protector Colonso, Tena, Napo	-0.9415	-77.8989	alarm call	//creativecommons.org/licenses/by-nc-nd/2.5/	//xeno-canto.org/94277	A	2011-11-01	800	//xeno-canto.org/sounds/uploaded/RJNSQXBIJE/ffts/XC94277-full.png	//xeno-canto.org/sounds/uploaded/RJNSQXBIJE/wave/XC94277-large.png	00:33:00		no	no
51063	Cyanocorax	yncas	Inca Jay	Bernabe Lopez-Lanus	Colombia	Finca La Carbonera (canon del rio Toche), Tolima	NA	NA	alarm call	//creativecommons.org/licenses/by-nc-sa/3.0/	//xeno-canto.org/51063	C	1998-06-10	2800	//xeno-canto.org/sounds/uploaded/BYLLSJRVDZ/ffts/XC51063-full.png	//xeno-canto.org/sounds/uploaded/BYLLSJRVDZ/wave/XC51063-large.png	00:06:00		unknown	no
470929	Cyanocorax	yncas	Inca Jay	Wilson Diaz	Peru	Balsas, Chachapoyas, Amazonas	-6.8479	-77.9607	alarm call	//creativecommons.org/licenses/by-nc-sa/4.0/	//xeno-canto.org/470929	A	2019-04-27	1900	//xeno-canto.org/sounds/uploaded/JPIOUKQWDT/ffts/XC470929-full.png	//xeno-canto.org/sounds/uploaded/JPIOUKQWDT/wave/XC470929-large.png	01:39:00	Birds start calling when I approached their tree.	no	no
50652	Cyanocorax	yncas	Inca Jay	Bernabe Lopez-Lanus	Colombia	Finca La Carbonera (canon del rio Toche), Tolima	NA	NA	alarm call	//creativecommons.org/licenses/by-nc-sa/3.0/	//xeno-canto.org/50652	B	1998-06-08	2800	//xeno-canto.org/sounds/uploaded/BYLLSJRVDZ/ffts/XC50652-full.png	//xeno-canto.org/sounds/uploaded/BYLLSJRVDZ/wave/XC50652-large.png	00:31:00		unknown	no
375464	Cyanocorax	yncas	Inca Jay	Martin St-Michel	Colombia	Parque Regional Natural UcumarÃ­, La Pastora, Risaralda	4.7116	-75.4867	alarm call	//creativecommons.org/licenses/by-nc-sa/4.0/	//xeno-canto.org/375464	A	2017-02-07	2500	//xeno-canto.org/sounds/uploaded/WOPIRNCCSX/ffts/XC375464-full.png	//xeno-canto.org/sounds/uploaded/WOPIRNCCSX/wave/XC375464-large.png	00:50:00	Large group mobbing a Buteo platypterus (see XC375463). Habitat: secondary forest.	no	no
51471	Cyanolyca	armillata	Black-collared Jay	Bernabe Lopez-Lanus	Ecuador	Finca Yerbabuenal (sobre Toche), canon del rio Toche, Tolima	NA	NA	alarm call	//creativecommons.org/licenses/by-nc-sa/3.0/	//xeno-canto.org/51471	A	1998-06-22	2400	//xeno-canto.org/sounds/uploaded/BYLLSJRVDZ/ffts/XC51471-full.png	//xeno-canto.org/sounds/uploaded/BYLLSJRVDZ/wave/XC51471-large.png	00:11:00		unknown	no
50637	Cyanolyca	armillata	Black-collared Jay	Bernabe Lopez-Lanus	Venezuela	PN Sierra Nevada (La Mucuy), Merida	NA	NA	alarm call	//creativecommons.org/licenses/by-nc-sa/3.0/	//xeno-canto.org/50637	no score	2000-02-20	2555	//xeno-canto.org/sounds/uploaded/BYLLSJRVDZ/ffts/XC50637-full.png	//xeno-canto.org/sounds/uploaded/BYLLSJRVDZ/wave/XC50637-large.png	00:34:00	Three birds, vocalizations from one or two.	unknown	no
50638	Cyanolyca	armillata	Black-collared Jay	Bernabe Lopez-Lanus	Venezuela	PN Sierra Nevada (La Mucuy), Merida	NA	NA	alarm call	//creativecommons.org/licenses/by-nc-sa/3.0/	//xeno-canto.org/50638	no score	2000-02-20	2555	//xeno-canto.org/sounds/uploaded/BYLLSJRVDZ/ffts/XC50638-full.png	//xeno-canto.org/sounds/uploaded/BYLLSJRVDZ/wave/XC50638-large.png	00:32:00	Three birds, vocalizations from one or two. Second part from the previous record.	unknown	no
363645	Cyanolyca	cucullata	Azure-hooded Jay	Jorge Gabriel Campos	Costa Rica	San RamÃ³n, Provincia de Alajuela	10.1735	-84.5142	alarm call, call	//creativecommons.org/licenses/by-nc-sa/4.0/	//xeno-canto.org/363645	C	2017-04-08	1100	//xeno-canto.org/sounds/uploaded/RQGKVZIDPJ/ffts/XC363645-full.png	//xeno-canto.org/sounds/uploaded/RQGKVZIDPJ/wave/XC363645-large.png	00:22:00		yes	no
363644	Cyanolyca	cucullata	Azure-hooded Jay	Jorge Gabriel Campos	Costa Rica	San RamÃ³n, Provincia de Alajuela	10.1735	-84.5142	alarm call, call	//creativecommons.org/licenses/by-nc-sa/4.0/	//xeno-canto.org/363644	B	2017-04-08	1100	//xeno-canto.org/sounds/uploaded/RQGKVZIDPJ/ffts/XC363644-full.png	//xeno-canto.org/sounds/uploaded/RQGKVZIDPJ/wave/XC363644-large.png	00:12:00		yes	no
363845	Cyanolyca	cucullata	Azure-hooded Jay	Jorge Gabriel Campos	Costa Rica	San RamÃ³n, Provincia de Alajuela	10.1966	-84.5034	alarm call, call	//creativecommons.org/licenses/by-nc-sa/4.0/	//xeno-canto.org/363845	C	2017-04-08	1000	//xeno-canto.org/sounds/uploaded/RQGKVZIDPJ/ffts/XC363845-full.png	//xeno-canto.org/sounds/uploaded/RQGKVZIDPJ/wave/XC363845-large.png	00:14:00		yes	no
363848	Cyanolyca	cucullata	Azure-hooded Jay	Jorge Gabriel Campos	Costa Rica	San RamÃ³n, Provincia de Alajuela	10.1966	-84.5034	alarm call, call	//creativecommons.org/licenses/by-nc-sa/4.0/	//xeno-canto.org/363848	B	2017-04-08	1000	//xeno-canto.org/sounds/uploaded/RQGKVZIDPJ/ffts/XC363848-full.png	//xeno-canto.org/sounds/uploaded/RQGKVZIDPJ/wave/XC363848-large.png	00:01:00		yes	no
354229	Cyanolyca	pulchra	Beautiful Jay	Ross Gallardy	Colombia	Las Tangaras, Choco	5.8067	-76.1816	alarm call	//creativecommons.org/licenses/by-nc-sa/4.0/	//xeno-canto.org/354229	A	2017-01-11	1700	//xeno-canto.org/sounds/uploaded/FNIOJOZADD/ffts/XC354229-full.png	//xeno-canto.org/sounds/uploaded/FNIOJOZADD/wave/XC354229-large.png	00:05:00		no	no
146183	Cyanolyca	pulchra	Beautiful Jay	Julian Andres Zuleta MarÃ­n	Colombia	DMI Cuchilla del san juan , Apia risaralda	5.193	-75.956	alarm call	//creativecommons.org/licenses/by-nc-sa/3.0/	//xeno-canto.org/146183	D	2013-03-06	1900	//xeno-canto.org/sounds/uploaded/AMCJKUNQOR/ffts/XC146183-full.png	//xeno-canto.org/sounds/uploaded/AMCJKUNQOR/wave/XC146183-large.png	00:04:00		no	no
86575	Cyanolyca	pulchra	Beautiful Jay	Julian Zuleta	Colombia	DMI Cuchilla del san juan , Apia risaralda	5.193	-75.956	song, alarma	//creativecommons.org/licenses/by-nc-nd/2.5/	//xeno-canto.org/86575	B	2011-05-12	1800	//xeno-canto.org/sounds/uploaded/AMCJKUNQOR/ffts/XC86575-full.png	//xeno-canto.org/sounds/uploaded/AMCJKUNQOR/wave/XC86575-large.png	01:07:00		no	no
242488	Cyanolyca	turcosa	Turquoise Jay	Niels Krabbe	Ecuador	Azuay: Sural 8 km SW Molleturo	-2.814	-79.459	alarm	//creativecommons.org/licenses/by-sa/4.0/	//xeno-canto.org/242488	B	1991-03-05	2650	//xeno-canto.org/sounds/uploaded/XTVEPHMPPJ/ffts/XC242488-full.png	//xeno-canto.org/sounds/uploaded/XTVEPHMPPJ/wave/XC242488-large.png	00:08:00	Humid forest. Reference: XXIIB 210-211 (Cyatur7). Krabbe & Nilsson (2003) (ISBN 90-75838-06-9). Filtered version on Moore et al. (2013) (http://johnvmoorenaturerecordings.com/pubs/ECUAD/main.htm).	no	no
432252	Cyanolyca	viridicyanus	White-collared Jay	Wilson Diaz	Peru	Cresta San Lorenzo, Amazonas	-5.8014	-78.0298	alarm call??? soft whistles at the end.	//creativecommons.org/licenses/by-nc-sa/4.0/	//xeno-canto.org/432252	A	2018-08-17	3100	//xeno-canto.org/sounds/uploaded/JPIOUKQWDT/ffts/XC432252-full.png	//xeno-canto.org/sounds/uploaded/JPIOUKQWDT/wave/XC432252-large.png	01:58:00		no	no
436245	Cyanolyca	viridicyanus	White-collared Jay	Fabrice Schmitt	Peru	El Jardin	-6.9567	-77.6849	alarm call, call	//creativecommons.org/licenses/by-nc-sa/4.0/	//xeno-canto.org/436245	A	2016-10-03	2900	//xeno-canto.org/sounds/uploaded/FPAGKPAQYO/ffts/XC436245-full.png	//xeno-canto.org/sounds/uploaded/FPAGKPAQYO/wave/XC436245-large.png	00:41:00		no	no
700752	Cyanopica	cooki	Iberian Magpie	Jaime Pires	Portugal	Mora (near Caldeira), Mora, Ã‰vora	38.903	-8.2449	alarm call	//creativecommons.org/licenses/by-nc-sa/4.0/	//xeno-canto.org/700752	B	2022-01-29	90	//xeno-canto.org/sounds/uploaded/ALRXULWMOQ/ffts/XC700752-full.png	//xeno-canto.org/sounds/uploaded/ALRXULWMOQ/wave/XC700752-large.png	01:00:00	Two or more birds producing alarm call	no	no
401068	Cyanopica	cooki	Iberian Magpie	Esperanza Poveda	Spain	rÃ­o jÃ¡ndula, sierra de andÃºjar, jaÃ©n, andalucÃ­a	38.1592	-3.9982	alarm call, flight call, wingsong	//creativecommons.org/licenses/by-nc-sa/4.0/	//xeno-canto.org/401068	C	2017-11-23	240	//xeno-canto.org/sounds/uploaded/PRVFBYIQYZ/ffts/XC401068-full.png	//xeno-canto.org/sounds/uploaded/PRVFBYIQYZ/wave/XC401068-large.png	10:17:00	Grupo de unos 15 ejemplares aprovechando los restos de comida que dejan las personas en las mesas de un Ã¡rea recreativa. El hÃ¡bitat consiste en bosque mixto de pinos y encinas con matorral mediterrÃ¡neo a la orilla de un rÃ­o caudaloso.	no	no
401069	Cyanopica	cooki	Iberian Magpie	Esperanza Poveda	Spain	rÃ­o jÃ¡ndula, sierra de andÃºjar, jaÃ©n, andalucÃ­a	38.1592	-3.9982	alarm call	//creativecommons.org/licenses/by-nc-sa/4.0/	//xeno-canto.org/401069	B	2017-11-23	240	//xeno-canto.org/sounds/uploaded/PRVFBYIQYZ/ffts/XC401069-full.png	//xeno-canto.org/sounds/uploaded/PRVFBYIQYZ/wave/XC401069-large.png	00:16:00	gritos de alarma de un grupo al sobrevolar un Ã¡guila imperial. El hÃ¡bitat consiste en bosque mixto de pinos y encinas con matorral mediterrÃ¡neo a la orilla de un rÃ­o caudaloso.	no	no
485339	Cyanopica	cooki	Iberian Magpie	Lars Lachmann	Portugal	Alvor, PortimÃ£o, Faro	37.1216	-8.5859	alarm call	//creativecommons.org/licenses/by-nc-sa/4.0/	//xeno-canto.org/485339	B	2019-06-28	10	//xeno-canto.org/sounds/uploaded/HEYJSRUDZZ/ffts/XC485339-full.png	//xeno-canto.org/sounds/uploaded/HEYJSRUDZZ/wave/XC485339-large.png	00:45:00	alarm calls given by a group of birds because of a cat	no	no
591139	Cyanopica	cooki	Iberian Magpie	Twan Mols	Spain	Aljarafe (near AznalcÃ¡zar), Sevilla, AndalucÃ­a	37.0564	-6.3254	alarm call	//creativecommons.org/licenses/by-nc-sa/4.0/	//xeno-canto.org/591139	B	2016-04-05	0	//xeno-canto.org/sounds/uploaded/VOLIQOYWKG/ffts/XC591139-full.png	//xeno-canto.org/sounds/uploaded/VOLIQOYWKG/wave/XC591139-large.png	00:13:00		unknown	no
579658	Cyanopica	cooki	Iberian Magpie	Marcel Gil Velasco	Spain	Camping UrbiÃ³n, Abejar, Soria, Castilla y LeÃ³n	41.8392	-2.7861	alarm call	//creativecommons.org/licenses/by-nc-sa/4.0/	//xeno-canto.org/579658	A	2020-07-21	1100	//xeno-canto.org/sounds/uploaded/METIPYBSWG/ffts/XC579658-full.png	//xeno-canto.org/sounds/uploaded/METIPYBSWG/wave/XC579658-large.png	01:36:00	Chasing away a Tawny Owl.	no	no
474210	Cyanopica	cooki	Iberian Magpie	Nelson ConceiÃ§Ã£o	Portugal	Santiago (near Tavira), Tavira, Faro	37.1538	-7.6735	alarm call, call	//creativecommons.org/licenses/by-nc-sa/4.0/	//xeno-canto.org/474210	A	2019-05-02	10	//xeno-canto.org/sounds/uploaded/JYPQCEFKAM/ffts/XC474210-full.png	//xeno-canto.org/sounds/uploaded/JYPQCEFKAM/wave/XC474210-large.png	00:20:00	Zoom H1n	no	no
455371	Cyanopica	cooki	Iberian Magpie	Nelson ConceiÃ§Ã£o	Portugal	Vila Nova de Cacela (near Tavira), Vila Real de Santo AntÃ³nio, Faro	37.1485	-7.5699	alarm call, call, flight call	//creativecommons.org/licenses/by-nc-sa/4.0/	//xeno-canto.org/455371	A	2019-02-04	0	//xeno-canto.org/sounds/uploaded/JYPQCEFKAM/ffts/XC455371-full.png	//xeno-canto.org/sounds/uploaded/JYPQCEFKAM/wave/XC455371-large.png	01:02:00	Zoom H1n - Boya BY-MM1 microphone.	no	no
616643	Cyanopica	cooki	Iberian Magpie	SonoNatura	Spain	La MoraÃ±a (near TiÃ±osillos), Ãvila, Castilla y LeÃ³n	40.9809	-4.6952	alarm call, call	//creativecommons.org/licenses/by-nc-sa/4.0/	//xeno-canto.org/616643	B	2021-01-04	850	//xeno-canto.org/sounds/uploaded/CRSGYUOPGR/ffts/XC616643-full.png	//xeno-canto.org/sounds/uploaded/CRSGYUOPGR/wave/XC616643-large.png	00:10:00	Group of birds in a Pinus pinaster forest.	no	no
432213	Cyanopica	cooki	Iberian Magpie	Joost van Bruggen	Spain	El Condado (near Almonte), Huelva, AndalucÃ­a	37.0468	-6.5614	alarm call, call	//creativecommons.org/licenses/by-sa/4.0/	//xeno-canto.org/432213	C	2018-08-05	40	//xeno-canto.org/sounds/uploaded/RNMRWBXEZJ/ffts/XC432213-full.png	//xeno-canto.org/sounds/uploaded/RNMRWBXEZJ/wave/XC432213-large.png	00:41:00		no	no
33628	Cyanopica	cooki	Iberian Magpie	Juan Malo de Molina	Spain	Fontenebro, Collado Villalba, Madrid	40.6553	-3.967	call, alarm+contact calls	//creativecommons.org/licenses/by-nc-nd/2.5/	//xeno-canto.org/33628	C	2009-04-25	980	//xeno-canto.org/sounds/uploaded/QJMZJJVQNJ/ffts/XC33628-full.png	//xeno-canto.org/sounds/uploaded/QJMZJJVQNJ/wave/XC33628-large.png	00:30:00	Alarm calls are the loudest. They were caused by the presence of a predator (a Magpie Pica pica) close to a nest.	unknown	no
720180	Cyanopica	cyanus	Azure-winged Magpie	Bo Shunqi	China	Shanghai Botanical Garden Pinetum (near Shanghai), Shang Hai Shi	31.1472	121.4423	alarm call	//creativecommons.org/licenses/by-nc-sa/4.0/	//xeno-canto.org/720180	A	2018-04-21	10	//xeno-canto.org/sounds/uploaded/YNOAMCSSHX/ffts/XC720180-full.png	//xeno-canto.org/sounds/uploaded/YNOAMCSSHX/wave/XC720180-large.png	00:15:00	BY TASCAM 70D& CICADA	no	no
720254	Cyanopica	cyanus	Azure-winged Magpie	Tiantian Zhao èµµå¤©å¤©	China	å›½å­¦è·¯å›½æƒåŒ—è·¯ (near Shanghai), Shang Hai Shi	31.3363	121.5004	alarm call	//creativecommons.org/licenses/by-nc-sa/4.0/	//xeno-canto.org/720254	A	2022-03-30	0	//xeno-canto.org/sounds/uploaded/DUCDAEXBSP/ffts/XC720254-full.png	//xeno-canto.org/sounds/uploaded/DUCDAEXBSP/wave/XC720254-large.png	00:09:00		no	no
733333	Cyanopica	cyanus	Azure-winged Magpie	Common Jeffï¼ˆéº»æ°å¤«ï¼‰	China	Olympic Forest Park, Beijing	40.0151	116.39	alarm call	//creativecommons.org/licenses/by-nc-sa/4.0/	//xeno-canto.org/733333	B	2022-06-21	40	//xeno-canto.org/sounds/uploaded/YHMTYXALCY/ffts/XC733333-full.png	//xeno-canto.org/sounds/uploaded/YHMTYXALCY/wave/XC733333-large.png	00:23:00	a very irritated bird shouting at us or nearby maggpie_x000D__x000D_ _x000D__x000D_ Zoom H5 + NTG5	no	no
194687	Cyanopica	cyanus	Azure-winged Magpie	Ross Gallardy	South Korea	Seosan-si, Chungcheongnam-do	36.7801	126.5292	alarm call, call	//creativecommons.org/licenses/by-nc-sa/4.0/	//xeno-canto.org/194687	A	2014-09-08	40	//xeno-canto.org/sounds/uploaded/FNIOJOZADD/ffts/XC194687-full.png	//xeno-canto.org/sounds/uploaded/FNIOJOZADD/wave/XC194687-large.png	01:18:00	large flock harassing a perched Northern Goshawk	no	no
483670	Cyanopica	cyanus	Azure-winged Magpie	Phil Gregory	Mongolia	Ulaanbaatar, Khan-Uul, Ulaanbaatar	47.8646	106.7502	alarm call, call	//creativecommons.org/licenses/by-nc-sa/4.0/	//xeno-canto.org/483670	A	2016-06-09	1300	//xeno-canto.org/sounds/uploaded/GNEWSLMDAM/ffts/XC483670-full.png	//xeno-canto.org/sounds/uploaded/GNEWSLMDAM/wave/XC483670-large.png	01:06:00	Several birds were I think near nest, and quite agitated, with harsh alarm calls heard	no	no
61378	Cyanopica	cyanus	Azure-winged Magpie	Jonathan Martinez	China	Hunan province Yueyang Dong Ting Lake	29.379	113.02	alarm call	//creativecommons.org/licenses/by-nc-nd/2.5/	//xeno-canto.org/61378	A	2010-06-12	25	//xeno-canto.org/sounds/uploaded/JZARYPSBFA/ffts/XC61378-full.png	//xeno-canto.org/sounds/uploaded/JZARYPSBFA/wave/XC61378-large.png	00:53:00		unknown	no
449698	Cyanopica	cyanus	Azure-winged Magpie	Vadim Ivushkin	Russian Federation	Irkutsky District, Irkutskaya oblast'	52.2508	104.0884	alarm call, call	//creativecommons.org/licenses/by-nc-sa/4.0/	//xeno-canto.org/449698	A	1992-06-12	440	//xeno-canto.org/sounds/uploaded/ROPPXDGZJF/ffts/XC449698-full.png	//xeno-canto.org/sounds/uploaded/ROPPXDGZJF/wave/XC449698-large.png	01:09:00	whole fragment of the record	yes	no
483669	Cyanopica	cyanus	Azure-winged Magpie	Phil Gregory	Mongolia	Ulaanbaatar, Khan-Uul, Ulaanbaatar	47.8646	106.7502	alarm call, call	//creativecommons.org/licenses/by-nc-sa/4.0/	//xeno-canto.org/483669	A	2016-06-09	1300	//xeno-canto.org/sounds/uploaded/GNEWSLMDAM/ffts/XC483669-full.png	//xeno-canto.org/sounds/uploaded/GNEWSLMDAM/wave/XC483669-large.png	00:44:00	Several birds were I think near nest, and quite agitated	no	no
341310	Dendrocitta	bayleii	Andaman Treepie	Oscar Campbell	India	South Andaman, Andaman and Nicobar Islands	11.7062	92.7374	alarm call, call	//creativecommons.org/licenses/by-nc-sa/4.0/	//xeno-canto.org/341310	A	2016-10-27	170	//xeno-canto.org/sounds/uploaded/RFRTVEHIZX/ffts/XC341310-full.png	//xeno-canto.org/sounds/uploaded/RFRTVEHIZX/wave/XC341310-large.png	00:39:00	Flock of some 10 birds; first giving loud alarm calls in first cut and then, in second cut, quieter calls (from 0:6) before flushing due to car approaching.	no	no
428467	Dendrocitta	cinerascens	Bornean Treepie	Jason Bugay Reyes	Malaysia	Kinabalu Park Hotel, Kinabalu Park, Ranau, Sabah	6.0112	116.5397	alarm call	//creativecommons.org/licenses/by-nc-sa/4.0/	//xeno-canto.org/428467	A	2018-02-16	1600	//xeno-canto.org/sounds/uploaded/EXRPOCMOXC/ffts/XC428467-full.png	//xeno-canto.org/sounds/uploaded/EXRPOCMOXC/wave/XC428467-large.png	00:19:00		no	no
205418	Dendrocitta	cinerascens	Bornean Treepie	Mike Nelson	Malaysia	Bakalalan, Sarawak, Borneo	3.9454	115.611	alarm call, call	//creativecommons.org/licenses/by-nc-sa/4.0/	//xeno-canto.org/205418	B	2014-11-04	1200	//xeno-canto.org/sounds/uploaded/PWDLINYMKL/ffts/XC205418-full.png	//xeno-canto.org/sounds/uploaded/PWDLINYMKL/wave/XC205418-large.png	00:04:00		no	no
83383	Dendrocitta	formosae	Grey Treepie	Jonathan Martinez	China	Guangdong province, Nan Kun Shan	23.634	113.885	alarm call	//creativecommons.org/licenses/by-nc-nd/2.5/	//xeno-canto.org/83383	B	2011-07-03	550	//xeno-canto.org/sounds/uploaded/JZARYPSBFA/ffts/XC83383-full.png	//xeno-canto.org/sounds/uploaded/JZARYPSBFA/wave/XC83383-large.png	00:37:00		unknown	no
352134	Dendrocitta	formosae	Grey Treepie	Oscar Campbell	India	Kalahpeera, Nainital, Uttarakhand	29.3817	79.5297	alarm call	//creativecommons.org/licenses/by-nc-sa/4.0/	//xeno-canto.org/352134	A	2016-12-31	1700	//xeno-canto.org/sounds/uploaded/RFRTVEHIZX/ffts/XC352134-full.png	//xeno-canto.org/sounds/uploaded/RFRTVEHIZX/wave/XC352134-large.png	00:40:00	Several birds mobbing an owlet sp (Jungle or Asian Barred - not seen well enough to ascertain) with many agitated tits and warblers in attendance too.	no	no
346247	Dendrocitta	vagabunda	Rufous Treepie	Harishchandra Mhatre	India	RajendraNarayanpur, Kendrapara, Odisha	20.7105	86.8819	alarm call, call	//creativecommons.org/licenses/by-nc-sa/4.0/	//xeno-canto.org/346247	B	2016-11-29	10	//xeno-canto.org/sounds/uploaded/KZRPVQHUXN/ffts/XC346247-full.png	//xeno-canto.org/sounds/uploaded/KZRPVQHUXN/wave/XC346247-large.png	00:14:00		no	no
346251	Dendrocitta	vagabunda	Rufous Treepie	Harishchandra Mhatre	India	RajendraNarayanpur, Kendrapara, Odisha	20.7105	86.8819	alarm call, call	//creativecommons.org/licenses/by-nc-sa/4.0/	//xeno-canto.org/346251	B	2016-11-29	10	//xeno-canto.org/sounds/uploaded/KZRPVQHUXN/ffts/XC346251-full.png	//xeno-canto.org/sounds/uploaded/KZRPVQHUXN/wave/XC346251-large.png	00:31:00		no	no
348713	Dendrocitta	vagabunda	Rufous Treepie	Somkiat Pakapinyo (Chai)	Thailand	Tambon Mae San, Amphoe Hang Chat, Chang Wat Lampang	18.2962	99.2933	alarm call	//creativecommons.org/licenses/by-nc-sa/4.0/	//xeno-canto.org/348713	B	2017-01-01	300	//xeno-canto.org/sounds/uploaded/AAQRPNOMFM/ffts/XC348713-full.png	//xeno-canto.org/sounds/uploaded/AAQRPNOMFM/wave/XC348713-large.png	00:15:00		no	no
372045	Dendrocitta	vagabunda	Rufous Treepie	Douglas Ball	India	New Delhi, South East Delhi, Delhi	28.5933	77.2307	alarm call, call	//creativecommons.org/licenses/by-nc-sa/4.0/	//xeno-canto.org/372045	B	2017-03-12	220	//xeno-canto.org/sounds/uploaded/JJCNCSOLXK/ffts/XC372045-full.png	//xeno-canto.org/sounds/uploaded/JJCNCSOLXK/wave/XC372045-large.png	00:12:00	Observed making call/song. Just in tree off from balcony so could have been alarm. Video available._x000D__x000D_ _x000D__x000D_ Some noise reduction.	no	no
713179	Garrulus	glandarius	Eurasian Jay	Nelson ConceiÃ§Ã£o	Portugal	Ribeira da AssÃªca - Ponte SÃ£o Domingos, Tavira, Faro	37.1538	-7.6735	alarm call, call	//creativecommons.org/licenses/by-nc-sa/4.0/	//xeno-canto.org/713179	A	2022-04-03	10	//xeno-canto.org/sounds/uploaded/JYPQCEFKAM/ffts/XC713179-full.png	//xeno-canto.org/sounds/uploaded/JYPQCEFKAM/wave/XC713179-large.png	01:39:00	Alarm call of six "Garrulus glandarius" due to the presence of three "Strix aluco" (one adult and two juveniles)._x000D__x000D_ _x000D__x000D_ Recorder: Zoom H1n_x000D__x000D_ _x000D__x000D_ Windscreen: Zoom WSU-1_x000D__x000D_ _x000D__x000D_ Editing: Audacity (High-pass filter 250Hz/6dB, sound normalized to -3dB).	no	no
710344	Garrulus	glandarius	Eurasian Jay	Francesco Sottile	Italy	Latronico, Province of Potenza, Basilicata	40.086	15.9644	alarm call	//creativecommons.org/licenses/by-nc-sa/4.0/	//xeno-canto.org/710344	B	2022-03-15	900	//xeno-canto.org/sounds/uploaded/ITHRUQEQCF/ffts/XC710344-full.png	//xeno-canto.org/sounds/uploaded/ITHRUQEQCF/wave/XC710344-large.png	00:58:00		no	no
701508	Garrulus	glandarius	Eurasian Jay	Karol Kustusch	Poland	Gmina GoÅ‚dap (near Czarnowo Wielkie), goÅ‚dapski, warmiÅ„sko-mazurskie	54.3392	22.4437	alarm call, call	//creativecommons.org/licenses/by-nc-sa/4.0/	//xeno-canto.org/701508	C	2021-10-13	190	//xeno-canto.org/sounds/uploaded/UAJQCCPUIQ/ffts/XC701508-full.png	//xeno-canto.org/sounds/uploaded/UAJQCCPUIQ/wave/XC701508-large.png	00:51:00	Mixed forest. Autonomous recorder.	no	no
696813	Garrulus	glandarius	Eurasian Jay	Olivier SWIFT	France	Galez, Hautes-PyrÃ©nÃ©es, Occitanie	43.178	0.3973	alarm call	//creativecommons.org/licenses/by-nc-sa/4.0/	//xeno-canto.org/696813	A	2021-07-20	460	//xeno-canto.org/sounds/uploaded/JCPKCBKKAQ/ffts/XC696813-full.png	//xeno-canto.org/sounds/uploaded/JCPKCBKKAQ/wave/XC696813-large.png	00:46:00	Tascam DR05X - Dodotronic parabole - Alarm on Tawny Owl, Strix aluco	no	no
696374	Garrulus	glandarius	Eurasian Jay	Fernando aranguren jimÃ©nez	Spain	Sierra de BÃ©jar (near Candelario), Salamanca, Castilla y LeÃ³n	40.3428	-5.7731	alarm call	//creativecommons.org/licenses/by-nc-sa/4.0/	//xeno-canto.org/696374	A	2022-01-10	1240	//xeno-canto.org/sounds/uploaded/WHQHWGGRFO/ffts/XC696374-full.png	//xeno-canto.org/sounds/uploaded/WHQHWGGRFO/wave/XC696374-large.png	01:24:00	Son varios, al menos cuatro los arrendajos que interviene.	yes	no
665211	Garrulus	glandarius	Eurasian Jay	Francesco Sottile	Italy	Savelli, Provincia di Crotone, Calabria	39.3525	16.7257	alarm call	//creativecommons.org/licenses/by-nc-sa/4.0/	//xeno-canto.org/665211	A	2021-07-27	1400	//xeno-canto.org/sounds/uploaded/ITHRUQEQCF/ffts/XC665211-full.png	//xeno-canto.org/sounds/uploaded/ITHRUQEQCF/wave/XC665211-large.png	00:55:00	Playback used for the Tony Owl.	yes	no
623870	Garrulus	glandarius	Eurasian Jay	Jarek Matusiak	Poland	Gmina Leszno (near Leszno), Powiat warszawski zachodni, mazowieckie	52.2573	20.5916	alarm call, call	//creativecommons.org/licenses/by-nc-sa/4.0/	//xeno-canto.org/623870	A	2021-02-23	90	//xeno-canto.org/sounds/uploaded/ZNCDXTUOFL/ffts/XC623870-full.png	//xeno-canto.org/sounds/uploaded/ZNCDXTUOFL/wave/XC623870-large.png	00:39:00	Probably male	unknown	no
482666	Garrulus	glandarius	Eurasian Jay	Lars Lachmann	Georgia	Ananuri, Mtskheta-Mtianeti	42.1546	44.7092	alarm call, call	//creativecommons.org/licenses/by-nc-sa/4.0/	//xeno-canto.org/482666	A	2019-06-01	900	//xeno-canto.org/sounds/uploaded/HEYJSRUDZZ/ffts/XC482666-full.png	//xeno-canto.org/sounds/uploaded/HEYJSRUDZZ/wave/XC482666-large.png	00:41:00	2 or 3 birds calling	no	no
103534	Garrulus	glandarius	Eurasian Jay	Joachim Rupik	Poland	InowÅ‚Ã³dz, Dolina Pilicy	51.545	20.221	alarm call	//creativecommons.org/licenses/by-nc-nd/2.5/	//xeno-canto.org/103534	B	2012-05-04	180	//xeno-canto.org/sounds/uploaded/MBVLFIIWMG/ffts/XC103534-full.png	//xeno-canto.org/sounds/uploaded/MBVLFIIWMG/wave/XC103534-large.png	00:46:00		unknown	no
364866	Garrulus	glandarius	Eurasian Jay	Bernard King	Ireland	Kildare, County Kildare	52.9304	-6.7794	alarm call, call	//creativecommons.org/licenses/by-nc-sa/4.0/	//xeno-canto.org/364866	B	2017-04-15	240	//xeno-canto.org/sounds/uploaded/EKBTHARWHW/ffts/XC364866-full.png	//xeno-canto.org/sounds/uploaded/EKBTHARWHW/wave/XC364866-large.png	00:57:00	Bird calling from dense plantation of conifers.	no	no
192921	Garrulus	glandarius	Eurasian Jay	Ä½ubomÃ­r HaluÅ¡ka	Norway	Loen, Sogn og Fjordane, Sande	61.8508	6.9199	alarm call	//creativecommons.org/licenses/by-nc-sa/4.0/	//xeno-canto.org/192921	A	2014-08-26	10	//xeno-canto.org/sounds/uploaded/EJTCANEXKM/ffts/XC192921-full.png	//xeno-canto.org/sounds/uploaded/EJTCANEXKM/wave/XC192921-large.png	00:08:00		no	no
356336	Garrulus	glandarius	Eurasian Jay	Marco Dragonetti	Italy	Orbetello, Provincia di Grosseto, Toscana	42.4731	11.2126	alarm call	//creativecommons.org/licenses/by-nc-nd/4.0/	//xeno-canto.org/356336	A	2011-03-31	10	//xeno-canto.org/sounds/uploaded/XAMHIHFTZG/ffts/XC356336-full.png	//xeno-canto.org/sounds/uploaded/XAMHIHFTZG/wave/XC356336-large.png	00:49:00	Check my website birdsongs.it for more details	no	no
454387	Garrulus	glandarius	Eurasian Jay	Ireneusz Oleksik	Poland	Tychy, Tychy, Å›lÄ…skie	50.0842	18.975	alarm call, call	//creativecommons.org/licenses/by-nc-sa/4.0/	//xeno-canto.org/454387	A	2019-01-31	240	//xeno-canto.org/sounds/uploaded/RLRHCUIPIY/ffts/XC454387-full.png	//xeno-canto.org/sounds/uploaded/RLRHCUIPIY/wave/XC454387-large.png	00:22:00	About 20 birds in the mixed forest. High pass filter 1400 Hz. ZOOM H1.	no	no
397642	Garrulus	glandarius	Eurasian Jay	Kaspars Funts	Latvia	Neretas pagasts, Nereta Municipality	56.2423	25.3299	alarm call	//creativecommons.org/licenses/by-nc-sa/4.0/	//xeno-canto.org/397642	A	2017-12-30	100	//xeno-canto.org/sounds/uploaded/TKIPIWHTOB/ffts/XC397642-full.png	//xeno-canto.org/sounds/uploaded/TKIPIWHTOB/wave/XC397642-large.png	00:29:00	The bird in hand for ringing.	no	no
590940	Garrulus	glandarius	Eurasian Jay	Jarek Matusiak	Poland	Poland	52.23	21.0105	alarm call	//creativecommons.org/licenses/by-nc-sa/4.0/	//xeno-canto.org/590940	A	2020-09-21	110	//xeno-canto.org/sounds/uploaded/ZNCDXTUOFL/ffts/XC590940-full.png	//xeno-canto.org/sounds/uploaded/ZNCDXTUOFL/wave/XC590940-large.png	00:49:00	Rutting season of European Elk and Red Deer in the background	unknown	no
610403	Garrulus	glandarius	Eurasian Jay	Beatrix Saadi-Varchmin	Germany	Hagenheimer Wald N (near Hofstetten), Landsberg am Lech, Oberbayern, Bayern	47.9926	10.9458	alarm call, call	//creativecommons.org/licenses/by-nc-sa/4.0/	//xeno-canto.org/610403	A	2020-12-18	700	//xeno-canto.org/sounds/uploaded/OQZFKFTAKD/ffts/XC610403-full.png	//xeno-canto.org/sounds/uploaded/OQZFKFTAKD/wave/XC610403-large.png	00:18:00	Jays call the well known alarm call and a special social call. Short cut from a long recording	no	no
670535	Garrulus	glandarius	Eurasian Jay	Roman Cheprasov	Belarus	Dubrava, Brescki rajon, Brest Region	51.8657	23.8136	alarm call	//creativecommons.org/licenses/by-nc-sa/4.0/	//xeno-canto.org/670535	A	2021-08-04	160	//xeno-canto.org/sounds/uploaded/JJNENFTWPB/ffts/XC670535-full.png	//xeno-canto.org/sounds/uploaded/JJNENFTWPB/wave/XC670535-large.png	00:10:00		no	no
538897	Garrulus	glandarius	Eurasian Jay	Xavier Riera	Spain	Baix Camp (near Riudecols), Tarragona, Catalunya	41.1744	0.9921	alarm call, call	//creativecommons.org/licenses/by-nc-sa/4.0/	//xeno-canto.org/538897	B	2020-03-14	360	//xeno-canto.org/sounds/uploaded/WNLIDKJKXT/ffts/XC538897-full.png	//xeno-canto.org/sounds/uploaded/WNLIDKJKXT/wave/XC538897-large.png	00:27:00		no	no
383991	Garrulus	glandarius	Eurasian Jay	Lars Edenius	Sweden	Ã–verrÃ¶dÃ¥, UmeÃ¥, VÃ¤sterbottens lÃ¤n	64.1378	20.0755	alarm call, call	//creativecommons.org/licenses/by-nc-sa/4.0/	//xeno-canto.org/383991	A	2017-08-23	280	//xeno-canto.org/sounds/uploaded/MMEJYLOPDO/ffts/XC383991-full.png	//xeno-canto.org/sounds/uploaded/MMEJYLOPDO/wave/XC383991-large.png	00:09:00		no	no
318787	Garrulus	glandarius	Eurasian Jay	Vincent van der Spek	Netherlands	Boerderij Meijendel eo, Meijendel, Wassenaar, ZH	52.1289	4.3328	alarm call	//creativecommons.org/licenses/by-nc-sa/4.0/	//xeno-canto.org/318787	A	2016-05-27	0	//xeno-canto.org/sounds/uploaded/DREKKBLICT/ffts/XC318787-full.png	//xeno-canto.org/sounds/uploaded/DREKKBLICT/wave/XC318787-large.png	00:20:00	Alarm call from nestlings.	no	no
400488	Nucifraga	caryocatactes	Spotted Nutcracker	Jarek Matusiak	Poland	Gmina Choczewo, wejherowski, pomorskie	54.7853	17.7152	alarm call	//creativecommons.org/licenses/by-nc-sa/4.0/	//xeno-canto.org/400488	A	2018-01-23	10	//xeno-canto.org/sounds/uploaded/ZNCDXTUOFL/ffts/XC400488-full.png	//xeno-canto.org/sounds/uploaded/ZNCDXTUOFL/wave/XC400488-large.png	00:47:00		unknown	no
568905	Nucifraga	caryocatactes	Spotted Nutcracker	Jan ZouzalÃ­k	Czech Republic	KoÅ™enov, Jablonec nad Nisou, LibereckÃ½ kraj	50.8224	15.3706	alarm call	//creativecommons.org/licenses/by-nc-sa/4.0/	//xeno-canto.org/568905	C	2020-06-16	850	//xeno-canto.org/sounds/uploaded/OTNAVYNIWT/ffts/XC568905-full.png	//xeno-canto.org/sounds/uploaded/OTNAVYNIWT/wave/XC568905-large.png	00:39:00		unknown	no
734833	Nucifraga	caryocatactes	Spotted Nutcracker	Magnus HellstrÃ¶m	Italy	Vallunga, Selva, Trentino-South Tyrol	46.5728	11.79	alarm call, call	//creativecommons.org/licenses/by-nc-sa/4.0/	//xeno-canto.org/734833	A	2022-06-22	1800	//xeno-canto.org/sounds/uploaded/KIWAXLCZIC/ffts/XC734833-full.png	//xeno-canto.org/sounds/uploaded/KIWAXLCZIC/wave/XC734833-large.png	00:58:00		no	no
715955	Nucifraga	caryocatactes	Spotted Nutcracker	Dare Sere	Slovenia	Mokerc, Ig, Ljubljana	45.9603	14.5268	alarm call, call	//creativecommons.org/licenses/by-nc-nd/4.0/	//xeno-canto.org/715955	A	2022-04-16	750 m	//xeno-canto.org/sounds/uploaded/CXGXONKTTP/ffts/XC715955-full.png	//xeno-canto.org/sounds/uploaded/CXGXONKTTP/wave/XC715955-large.png	00:13:00		no	no
674700	Nucifraga	caryocatactes	Spotted Nutcracker	Albert Lastukhin	Russian Federation	Momskiy Natsional'nyy Ulus, Sakha Republic	65.9163	145.3007	alarm call, call	//creativecommons.org/licenses/by-nc-nd/4.0/	//xeno-canto.org/674700	A	2021-06-17	420	//xeno-canto.org/sounds/uploaded/LELYWQKUZX/ffts/XC674700-full.png	//xeno-canto.org/sounds/uploaded/LELYWQKUZX/wave/XC674700-large.png	06:08:00		no	no
437623	Nucifraga	caryocatactes	Spotted Nutcracker	Romuald Mikusek	Poland	Stolowe Mts. NP, Gmina RadkÃ³w (near Kudowa-ZdrÃ³j), kÅ‚odzki, WojewÃ³dztwo dolnoÅ›lÄ…skie	50.46	16.3602	alarm call	//creativecommons.org/licenses/by-nc-sa/4.0/	//xeno-canto.org/437623	B	2018-08-21	800	//xeno-canto.org/sounds/uploaded/BLMSIUFTFU/ffts/XC437623-full.png	//xeno-canto.org/sounds/uploaded/BLMSIUFTFU/wave/XC437623-large.png	00:37:00	bird sitting on the tree top, then flying off	unknown	no
140081	Nucifraga	caryocatactes	Spotted Nutcracker	Fernand DEROUSSEN	France	La Vanoise National Park (near SolliÃ¨res-SardiÃ¨res), Savoie, Rhone-Alpes	45.2477	6.7699	alarm call	//creativecommons.org/licenses/by-nc-nd/3.0/	//xeno-canto.org/140081	A	2013-06-24	1600	//xeno-canto.org/sounds/uploaded/UXGZWVYDFE/ffts/XC140081-full.png	//xeno-canto.org/sounds/uploaded/UXGZWVYDFE/wave/XC140081-large.png	00:53:00		no	no
506147	Nucifraga	caryocatactes	Spotted Nutcracker	Elias A. Ryberg	Norway	HÃ¸sbjÃ¸r,Ringsaker, County of Hedmark	60.6426	11.1539	alarm call, call	//creativecommons.org/licenses/by-nc-sa/4.0/	//xeno-canto.org/506147	A	2019-11-05	150	//xeno-canto.org/sounds/uploaded/RFGQDPLDEC/ffts/XC506147-full.png	//xeno-canto.org/sounds/uploaded/RFGQDPLDEC/wave/XC506147-large.png	00:52:00		no	no
67235	Nucifraga	caryocatactes	Spotted Nutcracker	Patrik Ã…berg	Sweden	Fallahagen, FrÃ¶storp, Tibro VÃ¤stergÃ¶tland	58.423	14.279	alarm call, alarm call ?	//creativecommons.org/licenses/by-nc-sa/3.0/	//xeno-canto.org/67235	A	2010-07-24	?	//xeno-canto.org/sounds/uploaded/BPSDQEOJWG/ffts/XC67235-full.png	//xeno-canto.org/sounds/uploaded/BPSDQEOJWG/wave/XC67235-large.png	01:18:00	Probably alarm	unknown	no
517436	Nucifraga	caryocatactes	Spotted Nutcracker	Vincent Pourchaire	France	Saint-Martin-d'Uriage, IsÃ¨re, Auvergne-RhÃ´ne-Alpes	45.1377	5.8612	alarm call	//creativecommons.org/licenses/by-nc-sa/4.0/	//xeno-canto.org/517436	B	2020-01-03	1100	//xeno-canto.org/sounds/uploaded/OIRPLEZESB/ffts/XC517436-full.png	//xeno-canto.org/sounds/uploaded/OIRPLEZESB/wave/XC517436-large.png	00:03:00		no	no
673662	Nucifraga	caryocatactes	Spotted Nutcracker	Hannu Varkki	Finland	Sipoonkorpi, Sipoo, Uusimaa	60.3021	25.1981	alarm call	//creativecommons.org/licenses/by-nc-sa/4.0/	//xeno-canto.org/673662	A	2021-06-01	40	//xeno-canto.org/sounds/uploaded/XDCPMYMSWN/ffts/XC673662-full.png	//xeno-canto.org/sounds/uploaded/XDCPMYMSWN/wave/XC673662-large.png	00:43:00	Alarmed of an Ural Owl.	no	no
530800	Nucifraga	caryocatactes	Spotted Nutcracker	Jarek Matusiak	Austria	Praxmar Pension Waldfrieden (near Sankt Sigmund im Sellrain), Innsbruck-Land, Tirol	47.1582	11.1366	alarm call, song, aggression	//creativecommons.org/licenses/by-nc-sa/4.0/	//xeno-canto.org/530800	A	2020-02-20	1600	//xeno-canto.org/sounds/uploaded/ZNCDXTUOFL/ffts/XC530800-full.png	//xeno-canto.org/sounds/uploaded/ZNCDXTUOFL/wave/XC530800-large.png	00:09:00		unknown	no
432790	Nucifraga	caryocatactes	Spotted Nutcracker	Stanislas Wroza	France	Lus-la-Croix-Haute, DrÃ´me, Auvergne-RhÃ´ne-Alpes	44.6469	5.7214	alarm call, call, flight call, song, "giou", various calls	//creativecommons.org/licenses/by-nc-sa/4.0/	//xeno-canto.org/432790	A	2018-08-30	1200	//xeno-canto.org/sounds/uploaded/SDPCHKOHRH/ffts/XC432790-full.png	//xeno-canto.org/sounds/uploaded/SDPCHKOHRH/wave/XC432790-large.png	04:35:00		no	no
530806	Nucifraga	caryocatactes	Spotted Nutcracker	Jarek Matusiak	Austria	Praxmar Pension Waldfrieden (near Sankt Sigmund im Sellrain), Innsbruck-Land, Tirol	47.1582	11.1366	alarm call, song, aggression	//creativecommons.org/licenses/by-nc-sa/4.0/	//xeno-canto.org/530806	A	2020-02-20	1600	//xeno-canto.org/sounds/uploaded/ZNCDXTUOFL/ffts/XC530806-full.png	//xeno-canto.org/sounds/uploaded/ZNCDXTUOFL/wave/XC530806-large.png	00:09:00		unknown	no
512413	Nucifraga	columbiana	Clark's Nutcracker	Scott Gravette	United States	Great Sand Dunes National Park campground, Alamosa County, Colorado	37.7458	-105.5043	alarm call	//creativecommons.org/licenses/by-nc-sa/4.0/	//xeno-canto.org/512413	A	2019-12-12	2500	//xeno-canto.org/sounds/uploaded/LIMOMMAPWS/ffts/XC512413-full.png	//xeno-canto.org/sounds/uploaded/LIMOMMAPWS/wave/XC512413-large.png	00:35:00	Interaction of two adult birds foraging on the ground at a distance of approximately 35 feet.	no	no
628131	Perisoreus	infaustus	Siberian Jay	Ulf Elman	Sweden	Lavskrikeleden, FulufjÃ¤llets nationalpark, Ã„lvdalen, Dalarna	61.6348	12.7047	alarm call, call	//creativecommons.org/licenses/by-nc-nd/4.0/	//xeno-canto.org/628131	B	2021-03-09	750	//xeno-canto.org/sounds/uploaded/LKSFUYYSUK/ffts/XC628131-full.png	//xeno-canto.org/sounds/uploaded/LKSFUYYSUK/wave/XC628131-large.png	04:52:00	[SNR 45dB(ISO/ITU)](https://xeno-canto.org/article/275). _x000D__x000D_ _x000D__x000D_ KrÃ¥kkraxiga lÃ¤ten_x000D__x000D_ _x000D__x000D_ [Obs pÃ¥ Artportalen](https://artportalen.se/Image/3249938)	no	no
602156	Perisoreus	infaustus	Siberian Jay	Lars Edenius	Sweden	Stor-BrÃ¤nntjÃ¤rnmyran, Vindeln Municipality, VÃ¤sterbottens lÃ¤n	64.2086	20.0618	alarm call, call, excitement/alarm call	//creativecommons.org/licenses/by-nc-sa/4.0/	//xeno-canto.org/602156	A	2020-11-11	220	//xeno-canto.org/sounds/uploaded/MMEJYLOPDO/ffts/XC602156-full.png	//xeno-canto.org/sounds/uploaded/MMEJYLOPDO/wave/XC602156-large.png	00:18:00	Excerpt from unattended three day recording session at a feeding site in old-growth coniferous forest. SJs actively calling, probably because of Eurasian Jay visiting the site (heard at 14 s) [SNR 59dB(ISO/ITU)](https://xeno-canto.org/article/275)	no	no
406487	Perisoreus	infaustus	Siberian Jay	Ulf Elman	Sweden	VittjÃ¥kk, Arvidsjaur, Norrbotten	65.5513	19.0423	alarm call	//creativecommons.org/licenses/by-nc-sa/4.0/	//xeno-canto.org/406487	C	2018-03-14	550	//xeno-canto.org/sounds/uploaded/LKSFUYYSUK/ffts/XC406487-full.png	//xeno-canto.org/sounds/uploaded/LKSFUYYSUK/wave/XC406487-large.png	00:02:00	[SNR 26dB(ISO/ITU)](https://xeno-canto.org/article/275). _x000D__x000D_ _x000D__x000D_ Jay *(Garrulus glandarius)* like screeching warning call	no	no
363421	Perisoreus	infaustus	Siberian Jay	Ulf Elman	Sweden	Muddus, GÃ¤llivare, Norrbottens lÃ¤n	66.8847	20.1814	alarm call	//creativecommons.org/licenses/by-nc-sa/4.0/	//xeno-canto.org/363421	D	2017-04-05	380	//xeno-canto.org/sounds/uploaded/LKSFUYYSUK/ffts/XC363421-full.png	//xeno-canto.org/sounds/uploaded/LKSFUYYSUK/wave/XC363421-large.png	00:19:00	[SNR 12dB(ISO/ITU)](https://xeno-canto.org/article/275)*_x000D__x000D_ _x000D__x000D_ Bird seen while making call identical to the predator like call in the recording. The predator like call sounds very similar to the call of *Accipiter gentilis* and may constitute mimicry._x000D__x000D_ _x000D__x000D_ *Manually calculated	no	no
84091	Perisoreus	infaustus	Siberian Jay	Patrik Ã…berg	Sweden	Ljungdalen, JÃ¤mtland	62.855	12.787	alarm call	//creativecommons.org/licenses/by-nc-nd/2.5/	//xeno-canto.org/84091	A	2011-06-21	?	//xeno-canto.org/sounds/uploaded/BPSDQEOJWG/ffts/XC84091-full.png	//xeno-canto.org/sounds/uploaded/BPSDQEOJWG/wave/XC84091-large.png	01:17:00	Alarm for Northern Hawk Owl	unknown	no
485095	Perisoreus	infaustus	Siberian Jay	Stanislas Wroza	Russian Federation	Slyudyansky District, Irkutskaya oblast	51.3991	104.64	alarm call, call, chatter type	//creativecommons.org/licenses/by-nc-sa/4.0/	//xeno-canto.org/485095	B	2019-06-27	500	//xeno-canto.org/sounds/uploaded/SDPCHKOHRH/ffts/XC485095-full.png	//xeno-canto.org/sounds/uploaded/SDPCHKOHRH/wave/XC485095-large.png	00:09:00		no	no
485094	Perisoreus	infaustus	Siberian Jay	Stanislas Wroza	Russian Federation	Slyudyansky District, Irkutskaya oblast	51.3991	104.64	alarm call, call, chatter type	//creativecommons.org/licenses/by-nc-sa/4.0/	//xeno-canto.org/485094	A	2019-06-27	500	//xeno-canto.org/sounds/uploaded/SDPCHKOHRH/ffts/XC485094-full.png	//xeno-canto.org/sounds/uploaded/SDPCHKOHRH/wave/XC485094-large.png	00:08:00		no	no
465204	Perisoreus	infaustus	Siberian Jay	Ulf Elman	Sweden	Alsberget, Vilhelmina, VÃ¤sterbotten	64.6633	17.6095	alarm call, call, song	//creativecommons.org/licenses/by-nc-sa/4.0/	//xeno-canto.org/465204	D	2019-04-02	700	//xeno-canto.org/sounds/uploaded/LKSFUYYSUK/ffts/XC465204-full.png	//xeno-canto.org/sounds/uploaded/LKSFUYYSUK/wave/XC465204-large.png	03:32:00	[SNR 8dB(ISO/ITU)](https://xeno-canto.org/article/275)*_x000D__x000D_ _x000D__x000D_ The call at the beginning of the recording is similar to the autumn call of *Glaucidium passerinum*, like XC431973, but it's not identical. I think it's *Perisoreus infaustus* as that's heard immediately following the initial call._x000D__x000D_ _x000D__x000D_ Silence until 02:43 when more *Perisoreus infaustus* …	no	no
670106	Pica	asirensis	Asir Magpie	Gregory Askew	Saudi Arabia	Al Reeth, Al Reeth, Jazan	17.6342	42.8984	alarm call, call	//creativecommons.org/licenses/by-nc-sa/4.0/	//xeno-canto.org/670106	A	2021-05-13	1900	//xeno-canto.org/sounds/uploaded/LESINAMNUB/ffts/XC670106-full.png	//xeno-canto.org/sounds/uploaded/LESINAMNUB/wave/XC670106-large.png	00:40:00	The call-type, I believe, described in Birds of the World as given when a foraging bird is stressed or alarmed; the bird appeared at the top of a tree a short distance from where I was standing outside the car; it was alone and soon flew off quite a distance (1 - 2 km) by itself to what we soon discovered was the nesting site with 2 other individuals present; 9 birds total were observed at this l…	no	no
650030	Pica	asirensis	Asir Magpie	Gregory Askew	Saudi Arabia	Al Reeth, Al Reeth, Jazan	17.6375	42.9036	alarm call, call	//creativecommons.org/licenses/by-nc-sa/4.0/	//xeno-canto.org/650030	B	2021-05-13	1900	//xeno-canto.org/sounds/uploaded/LESINAMNUB/ffts/XC650030-full.png	//xeno-canto.org/sounds/uploaded/LESINAMNUB/wave/XC650030-large.png	00:56:00	a third call-type described in Birds of the World as given when a foraging bird is stressed or alarmed; 9 birds were observed at this location	no	no
722838	Pica	asirensis	Asir Magpie	Alaa Shalaby	Saudi Arabia	Sabah, Abha, Aseer Province	18.6508	42.3526	alarm call	//creativecommons.org/licenses/by-sa/4.0/	//xeno-canto.org/722838	A	2022-05-06	2500	//xeno-canto.org/sounds/uploaded/NCUDYSDQDX/ffts/XC722838-full.png	//xeno-canto.org/sounds/uploaded/NCUDYSDQDX/wave/XC722838-large.png	00:26:00	used this sound to distract strangers from nest	no	no
252140	Pica	asirensis	Asir Magpie	Khalifa Al Dhaheri	Saudi Arabia	Aseer Province	18.9257	42.1037	alarm call, call	//creativecommons.org/licenses/by-nc-sa/4.0/	//xeno-canto.org/252140	B	2015-05-29	1100	//xeno-canto.org/sounds/uploaded/CAGJLWKCHN/ffts/XC252140-full.png	//xeno-canto.org/sounds/uploaded/CAGJLWKCHN/wave/XC252140-large.png	00:14:00	At Al Dahnah waterfall	no	no
191624	Pica	bottanensis	Black-rumped Magpie	Mike Nelson	China	Bei Zha Forest Reserve, Qinghai	31.8789	96.5509	alarm call	//creativecommons.org/licenses/by-nc-sa/4.0/	//xeno-canto.org/191624	B	2014-07-08	4000	//xeno-canto.org/sounds/uploaded/PWDLINYMKL/ffts/XC191624-full.png	//xeno-canto.org/sounds/uploaded/PWDLINYMKL/wave/XC191624-large.png	00:40:00		no	no
291050	Pica	hudsonia	Black-billed Magpie	Eric Hough	United States	Teec Nos Pos Wash, Navajo Indian Reservation, Apache County, Arizona	36.9316	-109.1105	alarm call, call	//creativecommons.org/licenses/by-nc-sa/4.0/	//xeno-canto.org/291050	A	2015-11-13	1500	//xeno-canto.org/sounds/uploaded/BCFUZDOSJZ/ffts/XC291050-full.png	//xeno-canto.org/sounds/uploaded/BCFUZDOSJZ/wave/XC291050-large.png	00:34:00	Same birds as XC291048 and XC291049. Flock of at least eight birds in riparian wash dominated by Fremont cottonwoods (Populus fremontii) and Russian-olive (Elaeagnus angustifolia). Known breeding location and currently the only location known to be occupied by this species in Arizona following a rangewide decline following introduction of West Nile Virus over a decade ago (these magpies historica…	no	no
291048	Pica	hudsonia	Black-billed Magpie	Eric Hough	United States	Teec Nos Pos Wash, Navajo Indian Reservation, Apache County, Arizona	36.9316	-109.1105	alarm call, call	//creativecommons.org/licenses/by-nc-sa/4.0/	//xeno-canto.org/291048	A	2015-11-13	1500	//xeno-canto.org/sounds/uploaded/BCFUZDOSJZ/ffts/XC291048-full.png	//xeno-canto.org/sounds/uploaded/BCFUZDOSJZ/wave/XC291048-large.png	00:15:00	Same birds as XC291049 and XC291050. Flock of at least eight birds in riparian wash dominated by Fremont cottonwoods (Populus fremontii) and Russian-olive (Elaeagnus angustifolia). Known breeding location and currently the only location known to be occupied by this species in Arizona following a rangewide decline following introduction of West Nile Virus over a decade ago (these magpies historica…	no	no
291049	Pica	hudsonia	Black-billed Magpie	Eric Hough	United States	Teec Nos Pos Wash, Navajo Indian Reservation, Apache County, Arizona	36.9316	-109.1105	alarm call, call	//creativecommons.org/licenses/by-nc-sa/4.0/	//xeno-canto.org/291049	A	2015-11-13	1500	//xeno-canto.org/sounds/uploaded/BCFUZDOSJZ/ffts/XC291049-full.png	//xeno-canto.org/sounds/uploaded/BCFUZDOSJZ/wave/XC291049-large.png	00:14:00	Same birds as XC291048 and XC291050. Flock of at least eight birds in riparian wash dominated by Fremont cottonwoods (Populus fremontii) and Russian-olive (Elaeagnus angustifolia). Known breeding location and currently the only location known to be occupied by this species in Arizona following a rangewide decline following introduction of West Nile Virus over a decade ago (these magpies historica…	no	no
744985	Pica	pica	Eurasian Magpie	Gianluca Congi	Italy	Zona industriale (near San Giovanni in Fiore), Provincia di Cosenza, Calabria	39.2687	16.6769	alarm call, call	//creativecommons.org/licenses/by-nc-sa/4.0/	//xeno-canto.org/744985	B	2022-06-02	1100	//xeno-canto.org/sounds/uploaded/TMIGGICBBW/ffts/XC744985-full.png	//xeno-canto.org/sounds/uploaded/TMIGGICBBW/wave/XC744985-large.png	00:44:00		no	no
458441	Pica	pica	Eurasian Magpie	Ireneusz Oleksik	Poland	Tychy HetmaÅ„ska (near Tychy), Tychy, Å›lÄ…skie	50.1191	18.9721	alarm call, call	//creativecommons.org/licenses/by-nc-sa/4.0/	//xeno-canto.org/458441	A	2019-02-23	260	//xeno-canto.org/sounds/uploaded/RLRHCUIPIY/ffts/XC458441-full.png	//xeno-canto.org/sounds/uploaded/RLRHCUIPIY/wave/XC458441-large.png	00:37:00	Urban area, high pass filter 350 Hz. ZOOM H1.	no	no
473317	Pica	pica	Eurasian Magpie	Alain Verneau	Iran	Khar Turan National Park (near BiyÄrjomand), Shahrud, Semnan	36.7078	55.669	alarm call, call	//creativecommons.org/licenses/by-nc-sa/4.0/	//xeno-canto.org/473317	A	2019-05-01	1100	//xeno-canto.org/sounds/uploaded/NOJNUVZEHB/ffts/XC473317-full.png	//xeno-canto.org/sounds/uploaded/NOJNUVZEHB/wave/XC473317-large.png	00:20:00	Two birds.	no	no
692609	Pica	pica	Eurasian Magpie	Nicolas Martinez	Switzerland	Rodersdorf, Dorneck, Solothurn	47.4828	7.4565	alarm call, call	//creativecommons.org/licenses/by-nc-sa/4.0/	//xeno-canto.org/692609	A	2021-12-23	380	//xeno-canto.org/sounds/uploaded/CVLRXNQXVL/ffts/XC692609-full.png	//xeno-canto.org/sounds/uploaded/CVLRXNQXVL/wave/XC692609-large.png	00:54:00	flock of about 10 birds	no	no
532787	Pica	pica	Eurasian Magpie	Ireneusz Oleksik	Poland	Tychy HetmaÅ„ska (near Tychy), Tychy, Å›lÄ…skie	50.1191	18.9721	alarm call, call	//creativecommons.org/licenses/by-nc-sa/4.0/	//xeno-canto.org/532787	A	2020-03-08	260	//xeno-canto.org/sounds/uploaded/RLRHCUIPIY/ffts/XC532787-full.png	//xeno-canto.org/sounds/uploaded/RLRHCUIPIY/wave/XC532787-large.png	00:06:00	Urban area, high pass filter 300 Hz 48 dB, ZOOM H1n.	no	no
397599	Pica	pica	Eurasian Magpie	Livon	Estonia	MetskÃ¼la rand, LÃ¤Ã¤neranna vald, LÃ¤Ã¤ne maakond	58.7312	23.617	alarm call	//creativecommons.org/licenses/by-nc-nd/4.0/	//xeno-canto.org/397599	A	2018-01-01	0	//xeno-canto.org/sounds/uploaded/WIPMNWUHXI/ffts/XC397599-full.png	//xeno-canto.org/sounds/uploaded/WIPMNWUHXI/wave/XC397599-large.png	00:25:00	Warning for a Fox (Vulpes vulpes) with the Fox a meter away at feeding place._x000D__x000D_ _x000D__x000D_ Recorded from webcam MetskÃ¼la, Lihula vald, Laane, Estonia	no	no
651730	Pica	pica	Eurasian Magpie	Blandeau	France	Tresses, Gironde, Nouvelle-Aquitaine	44.8412	-0.472	alarm call	//creativecommons.org/licenses/by-nc-sa/4.0/	//xeno-canto.org/651730	A	2021-05-09	5	//xeno-canto.org/sounds/uploaded/GTTRASUYMD/ffts/XC651730-full.png	//xeno-canto.org/sounds/uploaded/GTTRASUYMD/wave/XC651730-large.png	00:17:00		no	no
539791	Pica	pica	Eurasian Magpie	Lars Edenius	Sweden	UmeÃ¥ stad, VÃ¤sterbottens lÃ¤n	63.8313	20.2607	alarm call, call	//creativecommons.org/licenses/by-nc-sa/4.0/	//xeno-canto.org/539791	A	2020-03-29	10	//xeno-canto.org/sounds/uploaded/MMEJYLOPDO/ffts/XC539791-full.png	//xeno-canto.org/sounds/uploaded/MMEJYLOPDO/wave/XC539791-large.png	00:17:00		no	no
482821	Pica	pica	Eurasian Magpie	Andrew Harrop	Norway	Bergen, Bergen, Hordaland	60.3913	5.3221	alarm call	//creativecommons.org/licenses/by-nc-sa/4.0/	//xeno-canto.org/482821	A	2019-06-22	0	//xeno-canto.org/sounds/uploaded/HNYFHZLJOD/ffts/XC482821-full.png	//xeno-canto.org/sounds/uploaded/HNYFHZLJOD/wave/XC482821-large.png	00:21:00	Calls from two birds mobbing domestic cat; some wind noise between calls.	no	no
405391	Pica	pica	Eurasian Magpie	Dominic Garcia-Hall	United Kingdom	Underhill Farm, Peak National Park, Staffordshire, England	53.1234	-1.9189	alarm call, call, flight call	//creativecommons.org/licenses/by-nc-sa/4.0/	//xeno-canto.org/405391	A	2017-11-17	340	//xeno-canto.org/sounds/uploaded/OKHOSXCBNN/ffts/XC405391-full.png	//xeno-canto.org/sounds/uploaded/OKHOSXCBNN/wave/XC405391-large.png	01:24:00	stereo 120 deg	no	no
543146	Pica	pica	Eurasian Magpie	Ireneusz Oleksik	Poland	Tychy HetmaÅ„ska (near Tychy), Tychy, Å›lÄ…skie	50.1191	18.9721	alarm call, call	//creativecommons.org/licenses/by-nc-sa/4.0/	//xeno-canto.org/543146	A	2020-04-08	260	//xeno-canto.org/sounds/uploaded/RLRHCUIPIY/ffts/XC543146-full.png	//xeno-canto.org/sounds/uploaded/RLRHCUIPIY/wave/XC543146-large.png	01:51:00	Nocturnal recording in the city, high pass filter 300 Hz 48 dB, ZOOM H1n.	no	no
452544	Pica	pica	Eurasian Magpie	Elias A. Ryberg	Norway	HÃ¸sbjÃ¸r,Ringsaker, County of Hedmark	60.6426	11.1539	alarm call, call	//creativecommons.org/licenses/by-nc-sa/4.0/	//xeno-canto.org/452544	A	2019-01-19	150	//xeno-canto.org/sounds/uploaded/RFGQDPLDEC/ffts/XC452544-full.png	//xeno-canto.org/sounds/uploaded/RFGQDPLDEC/wave/XC452544-large.png	00:48:00	Probably reactions caused by a raptorial bird nearby ?	no	no
592954	Pica	pica	Eurasian Magpie	Frode Falkenberg	Norway	Nordvik, Bergen, Vestland	60.2294	5.3639	alarm call, call	//creativecommons.org/licenses/by-nc-sa/4.0/	//xeno-canto.org/592954	B	2020-10-05	20	//xeno-canto.org/sounds/uploaded/MPIWQQPFVT/ffts/XC592954-full.png	//xeno-canto.org/sounds/uploaded/MPIWQQPFVT/wave/XC592954-large.png	00:47:00		no	no
538293	Pica	pica	Eurasian Magpie	Jorge LeitÃ£o	Netherlands	Genneper Parken, Eindhoven, Noord-Brabant	51.4213	5.4732	alarm call	//creativecommons.org/licenses/by-nc-sa/4.0/	//xeno-canto.org/538293	B	2020-03-16	20	//xeno-canto.org/sounds/uploaded/GYAUIPUVNM/ffts/XC538293-full.png	//xeno-canto.org/sounds/uploaded/GYAUIPUVNM/wave/XC538293-large.png	00:33:00		no	no
483219	Pica	pica	Eurasian Magpie	Ireneusz Oleksik	Poland	Tychy HetmaÅ„ska (near Tychy), Tychy, Å›lÄ…skie	50.1191	18.9721	alarm call	//creativecommons.org/licenses/by-nc-sa/4.0/	//xeno-canto.org/483219	A	2019-06-25	260	//xeno-canto.org/sounds/uploaded/RLRHCUIPIY/ffts/XC483219-full.png	//xeno-canto.org/sounds/uploaded/RLRHCUIPIY/wave/XC483219-large.png	00:23:00	Urban area, high pass filter 350 Hz 48 dB, ZOOM H1.	no	no
599983	Pica	pica	Eurasian Magpie	Simon Elliott	United Kingdom	near Capheaton, Northumberland, England	55.1114	-1.952	alarm call	//creativecommons.org/licenses/by-nc-nd/4.0/	//xeno-canto.org/599983	A	2007-02-18	190	//xeno-canto.org/sounds/uploaded/FFFADKCCII/ffts/XC599983-full.png	//xeno-canto.org/sounds/uploaded/FFFADKCCII/wave/XC599983-large.png	00:38:00	alarm to perched Sparrowhawk Accipiter nisus	no	no
595793	Pica	pica	Eurasian Magpie	Jesper Lindegren	Sweden	Karlstad, Karlstad, VÃ¤rmlands lÃ¤n	59.4019	13.5396	alarm call	//creativecommons.org/licenses/by-nc-sa/4.0/	//xeno-canto.org/595793	A	2020-10-17	60	//xeno-canto.org/sounds/uploaded/BQPBFGQYFF/ffts/XC595793-full.png	//xeno-canto.org/sounds/uploaded/BQPBFGQYFF/wave/XC595793-large.png	01:15:00	Very loud.	no	no
685860	Pica	pica	Eurasian Magpie	Jorge LeitÃ£o	Portugal	Colina do Sagrado CoraÃ§Ã£o de Jesus, SÃ£o Vicente, Braga	41.5548	-8.4184	alarm call	//creativecommons.org/licenses/by-nc-sa/4.0/	//xeno-canto.org/685860	A	2021-11-11	240	//xeno-canto.org/sounds/uploaded/GYAUIPUVNM/ffts/XC685860-full.png	//xeno-canto.org/sounds/uploaded/GYAUIPUVNM/wave/XC685860-large.png	00:08:00		no	no
236892	Pica	pica	Eurasian Magpie	Terje Kolaas	Norway	Levanger, Nord-TrÃ¸ndelag	63.7374	11.3406	alarm call	//creativecommons.org/licenses/by-nc-sa/4.0/	//xeno-canto.org/236892	A	2015-04-19	60	//xeno-canto.org/sounds/uploaded/CIMGCGUWCS/ffts/XC236892-full.png	//xeno-canto.org/sounds/uploaded/CIMGCGUWCS/wave/XC236892-large.png	00:27:00		no	no
121311	Pica	pica	Eurasian Magpie	Jarek Matusiak	Poland	Warszawa (near Warsaw), Warszawa, Masovian Voivodeship	52.3506	20.9316	alarm call	//creativecommons.org/licenses/by-nc-sa/3.0/	//xeno-canto.org/121311	A	2013-02-08	80	//xeno-canto.org/sounds/uploaded/ZNCDXTUOFL/ffts/XC121311-full.png	//xeno-canto.org/sounds/uploaded/ZNCDXTUOFL/wave/XC121311-large.png	02:57:00	aggression on female Green Wood-Pecker	no	no
671340	Pica	pica	Eurasian Magpie	Giuseppe Speranza	Italy	Atessa, Provincia di Chieti, Abruzzo	42.1267	14.5123	alarm call	//creativecommons.org/licenses/by-nc-sa/4.0/	//xeno-canto.org/671340	B	2021-08-17	240	//xeno-canto.org/sounds/uploaded/URREFGVMYF/ffts/XC671340-full.png	//xeno-canto.org/sounds/uploaded/URREFGVMYF/wave/XC671340-large.png	00:21:00		no	no
582333	Pica	pica	Eurasian Magpie	Rowan Wakefield	United Kingdom	Great Britain (near Buxton), Derbyshire, England	53.2415	-1.9088	alarm call, call	//creativecommons.org/licenses/by-nc-sa/4.0/	//xeno-canto.org/582333	B	2020-08-14	320	//xeno-canto.org/sounds/uploaded/NEQCBIOJRL/ffts/XC582333-full.png	//xeno-canto.org/sounds/uploaded/NEQCBIOJRL/wave/XC582333-large.png	00:18:00	Unmodified. Recorded early morning using Tascam DR-05X and Depusheng Microphone in Derbyshire garden	no	no
36550	Pica	pica	Eurasian Magpie	Juan Malo de Molina	Spain	Fontenebro, Collado Villalba, Madrid	40.6553	-3.967	alarm call	//creativecommons.org/licenses/by-nc-nd/2.5/	//xeno-canto.org/36550	C	2009-06-28	980	//xeno-canto.org/sounds/uploaded/QJMZJJVQNJ/ffts/XC36550-full.png	//xeno-canto.org/sounds/uploaded/QJMZJJVQNJ/wave/XC36550-large.png	00:30:00		unknown	no
485569	Pica	pica	Eurasian Magpie	Stanislas Wroza	Russian Federation	Ivolginsky District, Buryatiya Republits	51.7733	107.5103	alarm call, call	//creativecommons.org/licenses/by-nc-sa/4.0/	//xeno-canto.org/485569	B	2019-06-24	500	//xeno-canto.org/sounds/uploaded/SDPCHKOHRH/ffts/XC485569-full.png	//xeno-canto.org/sounds/uploaded/SDPCHKOHRH/wave/XC485569-large.png	00:23:00		no	no
624402	Pica	pica	Eurasian Magpie	Paulo Alves	Portugal	Alvega (near Ortiga), Abrantes, SantarÃ©m	39.4709	-8.0205	alarm call, call	//creativecommons.org/licenses/by-nc-sa/4.0/	//xeno-canto.org/624402	B	2021-02-25	40	//xeno-canto.org/sounds/uploaded/NCMDETQXEN/ffts/XC624402-full.png	//xeno-canto.org/sounds/uploaded/NCMDETQXEN/wave/XC624402-large.png	01:00:00		no	no
696562	Pica	pica	Eurasian Magpie	Jorge LeitÃ£o	Portugal	Colina do Sagrado CoraÃ§Ã£o de Jesus, SÃ£o Vicente, Braga	41.5548	-8.4184	alarm call, call	//creativecommons.org/licenses/by-nc-sa/4.0/	//xeno-canto.org/696562	A	2022-01-11	240	//xeno-canto.org/sounds/uploaded/GYAUIPUVNM/ffts/XC696562-full.png	//xeno-canto.org/sounds/uploaded/GYAUIPUVNM/wave/XC696562-large.png	00:08:00		no	no
339473	Pica	serica	Oriental Magpie	Tom Wulf	Russian Federation	Muraviovka Park	49.8699	127.6447	alarm call, call	//creativecommons.org/licenses/by-nc-sa/4.0/	//xeno-canto.org/339473	A	2016-06-19	120	//xeno-canto.org/sounds/uploaded/XVXHTBZRRW/ffts/XC339473-full.png	//xeno-canto.org/sounds/uploaded/XVXHTBZRRW/wave/XC339473-large.png	01:22:00		no	no
197372	Pica	serica	Oriental Magpie	Patrick Blake	South Korea	Gwangjuho Lake Eco-park, Chunghyo-dong, Gwangju	35.1863	127.0003	alarm call, call	//creativecommons.org/licenses/by-nc-sa/4.0/	//xeno-canto.org/197372	C	2014-10-01	80	//xeno-canto.org/sounds/uploaded/HCLTWDSPRI/ffts/XC197372-full.png	//xeno-canto.org/sounds/uploaded/HCLTWDSPRI/wave/XC197372-large.png	00:55:00	Recording made using LG Optimus smartphone; edited using Audacity to remove noise._x000D__x000D_ _x000D__x000D_ Two Eurasian magpies giving an unusual alarm call in a small metasequoia grove. The alarm call may be in response to two bull-headed shrikes nearby (audible in the recording), though I don't know how these shrikes are any kind of threat to magpies. There was an inactive nest near the ma…	no	no
296619	Platysmurus	aterrimus	Bornean Black Magpie	Niels Poul Dreyer	Malaysia	Sabah; Danum Valley Conservation Area	4.9	117.7	alarm call, song	//creativecommons.org/licenses/by-nc-sa/4.0/	//xeno-canto.org/296619	B	1996-12-24	550	//xeno-canto.org/sounds/uploaded/YIQSVPAMDQ/ffts/XC296619-full.png	//xeno-canto.org/sounds/uploaded/YIQSVPAMDQ/wave/XC296619-large.png	01:18:00		unknown	no
428468	Platysmurus	aterrimus	Bornean Black Magpie	Jason Bugay Reyes	Malaysia	Tabin Wildlife Preserve, Lahad Datu, Sabah	5.2205	118.5499	alarm call, call, flight call, song	//creativecommons.org/licenses/by-nc-sa/4.0/	//xeno-canto.org/428468	B	2018-07-09	280	//xeno-canto.org/sounds/uploaded/EXRPOCMOXC/ffts/XC428468-full.png	//xeno-canto.org/sounds/uploaded/EXRPOCMOXC/wave/XC428468-large.png	00:30:00		yes	no
206465	Podoces	hendersoni	Henderson's Ground Jay	Keith Blomerley	China	Haixi, Qinghai	36.7905	99.0827	alarm call	//creativecommons.org/licenses/by-nc-sa/4.0/	//xeno-canto.org/206465	B	2005-08-04	3100	//xeno-canto.org/sounds/uploaded/QQQGKJQCCM/ffts/XC206465-full.png	//xeno-canto.org/sounds/uploaded/QQQGKJQCCM/wave/XC206465-large.png	00:14:00	Calling from a fence post.	no	no
566158	Podoces	pleskei	Pleske's Ground Jay	Ali Alieslam	Iran	Iran	NA	NA	alarm call	//creativecommons.org/licenses/by-nc-sa/4.0/	//xeno-canto.org/566158	B	2020-03-24	1150	//xeno-canto.org/sounds/uploaded/ZDCKBTWPCD/ffts/XC566158-full.png	//xeno-canto.org/sounds/uploaded/ZDCKBTWPCD/wave/XC566158-large.png	00:43:00		no	no
473174	Podoces	pleskei	Pleske's Ground Jay	Alain Verneau	Iran	Khar Turan National Park (near BiyÄrjomand), Shahrud, Semnan	36.7078	55.669	alarm call	//creativecommons.org/licenses/by-nc-sa/4.0/	//xeno-canto.org/473174	A	2019-04-28	1100	//xeno-canto.org/sounds/uploaded/NOJNUVZEHB/ffts/XC473174-full.png	//xeno-canto.org/sounds/uploaded/NOJNUVZEHB/wave/XC473174-large.png	00:12:00		no	no
473168	Podoces	pleskei	Pleske's Ground Jay	Alain Verneau	Iran	Khar Turan National Park (near BiyÄrjomand), Shahrud, Semnan	36.7078	55.669	alarm call	//creativecommons.org/licenses/by-nc-sa/4.0/	//xeno-canto.org/473168	A	2019-04-28	1100	//xeno-canto.org/sounds/uploaded/NOJNUVZEHB/ffts/XC473168-full.png	//xeno-canto.org/sounds/uploaded/NOJNUVZEHB/wave/XC473168-large.png	00:31:00		no	no
524451	Podoces	pleskei	Pleske's Ground Jay	Shahrzad	Iran	Shahrud, Semnan Province	35.9277	55.7473	alarm call	//creativecommons.org/licenses/by-nc-sa/4.0/	//xeno-canto.org/524451	B	2019-04-20	1300	//xeno-canto.org/sounds/uploaded/AHHHMBPTNK/ffts/XC524451-full.png	//xeno-canto.org/sounds/uploaded/AHHHMBPTNK/wave/XC524451-large.png	00:35:00		no	no
170446	Psilorhinus	morio	Brown Jay	Oscar RamÃ­rez AlÃ¡n	Costa Rica	Heredia Province	10.0451	-84.1519	alarm call, flight call	//creativecommons.org/licenses/by-nc-sa/3.0/	//xeno-canto.org/170446	B	2014-03-18	1200	//xeno-canto.org/sounds/uploaded/ZRYBDBCVLR/ffts/XC170446-full.png	//xeno-canto.org/sounds/uploaded/ZRYBDBCVLR/wave/XC170446-large.png	00:06:00		no	no
331311	Psilorhinus	morio	Brown Jay	Bobby Wilcox	Costa Rica	Arenal Observatory Lodge, Fortuna, Costa Rica	10.4347	-84.7095	alarm call, call	//creativecommons.org/licenses/by-nc-sa/4.0/	//xeno-canto.org/331311	B	2016-07-24	750	//xeno-canto.org/sounds/uploaded/YHKQPPJDVP/ffts/XC331311-full.png	//xeno-canto.org/sounds/uploaded/YHKQPPJDVP/wave/XC331311-large.png	00:27:00	A flock of 10+ jays about 40ft from me in the mid-canopy. Seemingly sounding a general alarm at the presence of a tayra in the underbrush foraging for bananas.	no	no
340320	Psilorhinus	morio	Brown Jay	Brayan Coral Jaramillo	Guatemala	Lago Sac Peten, finca HarmonyStation, Remate, PetÃ©n	16.9903	-89.6715	alarm call	//creativecommons.org/licenses/by-nc-sa/4.0/	//xeno-canto.org/340320	A	2016-10-11	120	//xeno-canto.org/sounds/uploaded/WWJLCULTPC/ffts/XC340320-full.png	//xeno-canto.org/sounds/uploaded/WWJLCULTPC/wave/XC340320-large.png	00:30:00		no	no
352995	Psilorhinus	morio	Brown Jay	Heidi Guttschuss	Mexico	Central Vallarta,Quintana Roo	20.8617	-87.0481	alarm call	//creativecommons.org/licenses/by-nc-sa/4.0/	//xeno-canto.org/352995	A	2016-12-25	10	//xeno-canto.org/sounds/uploaded/ZAAPUBHXSQ/ffts/XC352995-full.png	//xeno-canto.org/sounds/uploaded/ZAAPUBHXSQ/wave/XC352995-large.png	00:07:00	alarm call when it saw me	no	no
5509	Psilorhinus	morio	Brown Jay	meena haribal	Mexico	Fellipe Puerta Carillo, QR	NA	NA	alarm call	//creativecommons.org/licenses/by-nc-nd/2.5/	//xeno-canto.org/5509	A	2005-12-23	100	//xeno-canto.org/sounds/uploaded/RBYDYNRSJV/ffts/XC5509-full.png	//xeno-canto.org/sounds/uploaded/RBYDYNRSJV/wave/XC5509-large.png	00:55:00	AA flock of Brown Jays were feeding and one was keeping look out and this individual was screaming at me and keeping others alerted. Other jays were feeding some kiind of fruits which drooped from the tree as they fed. You can hear them when he is qiuet for short time	unknown	no
730532	Pyrrhocorax	graculus	Alpine Chough	Stanislas Wroza	France	Arrondissement de Grenoble (near Villard-de-Lans), Isere, Auvergne-RhÃ´ne-Alpes	45.0085	5.5711	alarm call, call, various calls	//creativecommons.org/licenses/by-nc-sa/4.0/	//xeno-canto.org/730532	A	2022-05-27	1900	//xeno-canto.org/sounds/uploaded/SDPCHKOHRH/ffts/XC730532-full.png	//xeno-canto.org/sounds/uploaded/SDPCHKOHRH/wave/XC730532-large.png	02:23:00		no	no
730530	Pyrrhocorax	graculus	Alpine Chough	Stanislas Wroza	France	Arrondissement de Grenoble (near Villard-de-Lans), Isere, Auvergne-RhÃ´ne-Alpes	45.0085	5.5711	alarm call, call, various calls	//creativecommons.org/licenses/by-nc-sa/4.0/	//xeno-canto.org/730530	A	2022-05-27	1900	//xeno-canto.org/sounds/uploaded/SDPCHKOHRH/ffts/XC730530-full.png	//xeno-canto.org/sounds/uploaded/SDPCHKOHRH/wave/XC730530-large.png	01:34:00		no	no
569072	Pyrrhocorax	graculus	Alpine Chough	Stanislas Wroza	France	Le Reposoir, Haute-Savoie, Auvergne-RhÃ´ne-Alpes	46.0024	6.4675	alarm call, call, song	//creativecommons.org/licenses/by-nc-sa/4.0/	//xeno-canto.org/569072	A	2020-06-08	2100	//xeno-canto.org/sounds/uploaded/SDPCHKOHRH/ffts/XC569072-full.png	//xeno-canto.org/sounds/uploaded/SDPCHKOHRH/wave/XC569072-large.png	00:18:00		no	no
496698	Pyrrhocorax	graculus	Alpine Chough	Marie-Lan TaÃ¿ Pamart	Italy	FiÃ¨ allo Sciliar, SÃ¼dtirol, Trentino-Alto Adige	46.508	11.5749	alarm call	//creativecommons.org/licenses/by-sa/4.0/	//xeno-canto.org/496698	A	2019-09-03	2500	//xeno-canto.org/sounds/uploaded/CGRIFXISGE/ffts/XC496698-full.png	//xeno-canto.org/sounds/uploaded/CGRIFXISGE/wave/XC496698-large.png	00:05:00	Bird from a +60 group foraging on the slopes of Monte Petz in Schlern/Monte Sciliar and waiting for scraps from the outdoor tables of the Rifugio Bolzano mountain hut._x000D__x000D_ _x000D__x000D_ Background noises: hikers and customers from Rifugio Bolzano_x000D__x000D_ _x000D__x000D_ Distance: <3m_x000D__x000D_ _x000D__x000D_ Equipment: Tascam DR-100mkIII + Sennheiser ME66/K6 + Rycote Super Sof…	no	no
496677	Pyrrhocorax	graculus	Alpine Chough	Marie-Lan TaÃ¿ Pamart	Italy	Cogne, Valle d'Aosta, Valle d'Aosta	45.5403	7.3253	alarm call, flight call	//creativecommons.org/licenses/by-sa/4.0/	//xeno-canto.org/496677	A	2019-09-09	2300	//xeno-canto.org/sounds/uploaded/CGRIFXISGE/ffts/XC496677-full.png	//xeno-canto.org/sounds/uploaded/CGRIFXISGE/wave/XC496677-large.png	00:02:00	Bird calling in flight above summer pastures._x000D__x000D_ _x000D__x000D_ Background noises: nearby mountain stream_x000D__x000D_ _x000D__x000D_ Distance: <10m_x000D__x000D_ _x000D__x000D_ Equipment: Tascam DR-100mkIII + Sennheiser ME66/K6 + Rycote Super Softie_x000D__x000D_ _x000D__x000D_ Edits: -6dB high-pass filter at 2000Hz	no	no
432792	Pyrrhocorax	graculus	Alpine Chough	Stanislas Wroza	France	Lus-la-Croix-Haute, DrÃ´me, Auvergne-RhÃ´ne-Alpes	44.6469	5.7214	alarm call, call, flight call, song	//creativecommons.org/licenses/by-nc-sa/4.0/	//xeno-canto.org/432792	A	2018-08-30	1200	//xeno-canto.org/sounds/uploaded/SDPCHKOHRH/ffts/XC432792-full.png	//xeno-canto.org/sounds/uploaded/SDPCHKOHRH/wave/XC432792-large.png	01:29:00		no	no
125888	Pyrrhocorax	graculus	Alpine Chough	Marcin SoÅ‚owiej	Morocco	Oukaimeden, Marrakesh-Tensift-Al Haouz	31.2046	-7.8605	alarm call, call, flight call	//creativecommons.org/licenses/by-nc-sa/3.0/	//xeno-canto.org/125888	B	2013-02-04	2600	//xeno-canto.org/sounds/uploaded/EVFVYRATSX/ffts/XC125888-full.png	//xeno-canto.org/sounds/uploaded/EVFVYRATSX/wave/XC125888-large.png	00:07:00		no	no
134554	Pyrrhocorax	pyrrhocorax	Red-billed Chough	Fernand DEROUSSEN	Turkey	Ã‡amardÄ±, Nigde	37.8077	35.1465	alarm call	//creativecommons.org/licenses/by-nc-nd/3.0/	//xeno-canto.org/134554	B	2000-05-08	3500	//xeno-canto.org/sounds/uploaded/UXGZWVYDFE/ffts/XC134554-full.png	//xeno-canto.org/sounds/uploaded/UXGZWVYDFE/wave/XC134554-large.png	00:16:00	Alarme on Golden eagle	no	no
479087	Pyrrhocorax	pyrrhocorax	Red-billed Chough	Mehmetunlu	Turkey	YahyalÄ±, Kayseri	37.9782	35.3762	alarm call	//creativecommons.org/licenses/by-nc-sa/4.0/	//xeno-canto.org/479087	B	2019-06-05	1700	//xeno-canto.org/sounds/uploaded/EVOMNZZEKY/ffts/XC479087-full.png	//xeno-canto.org/sounds/uploaded/EVOMNZZEKY/wave/XC479087-large.png	00:09:00		unknown	no
441869	Urocissa	erythroryncha	Red-billed Blue Magpie	Sreekumar Chirukandoth	India	Mukteshwar, Nainital, Uttarakhand	29.4757	79.6458	alarm call	//creativecommons.org/licenses/by-nc-sa/4.0/	//xeno-canto.org/441869	B	2016-10-19	2300	//xeno-canto.org/sounds/uploaded/HRYIVDQHBC/ffts/XC441869-full.png	//xeno-canto.org/sounds/uploaded/HRYIVDQHBC/wave/XC441869-large.png	00:16:00	A flock of magpies were foraging near a dumpster. The alarm call was to warn against my approach	no	no
737432	Urocissa	erythroryncha	Red-billed Blue Magpie	Oriental Stork	China	åƒçµå±±,Beijing,China	39.8641	116.0603	alarm call	//creativecommons.org/licenses/by-nc-sa/4.0/	//xeno-canto.org/737432	A	2022-02-09	100	//xeno-canto.org/sounds/uploaded/GGMHGNFCWG/ffts/XC737432-full.png	//xeno-canto.org/sounds/uploaded/GGMHGNFCWG/wave/XC737432-large.png	00:12:00	vivo 5G recorded	no	no
737433	Urocissa	erythroryncha	Red-billed Blue Magpie	Oriental Stork	China	åƒçµå±±,Beijing,China	39.8641	116.0603	alarm call	//creativecommons.org/licenses/by-nc-sa/4.0/	//xeno-canto.org/737433	A	2022-02-09	100	//xeno-canto.org/sounds/uploaded/GGMHGNFCWG/ffts/XC737433-full.png	//xeno-canto.org/sounds/uploaded/GGMHGNFCWG/wave/XC737433-large.png	01:01:00	vivo 5G recorded	no	no
446406	Urocissa	erythroryncha	Red-billed Blue Magpie	Lars Lachmann	China	Zhanjiang Shi, Guangdong Sheng	20.8282	110.23	alarm call, call, song	//creativecommons.org/licenses/by-nc-sa/4.0/	//xeno-canto.org/446406	C	2018-11-28	30	//xeno-canto.org/sounds/uploaded/HEYJSRUDZZ/ffts/XC446406-full.png	//xeno-canto.org/sounds/uploaded/HEYJSRUDZZ/wave/XC446406-large.png	01:27:00	in beginning probably song, followed by excited calls; recorded with a mobile phone	no	no
500792	Urocissa	erythroryncha	Red-billed Blue Magpie	Brian Cox	China	Dongzhai Nature Reserve, Henan Province	31.9489	114.2551	alarm call	//creativecommons.org/licenses/by-nc-sa/4.0/	//xeno-canto.org/500792	C	2019-05-23	180	//xeno-canto.org/sounds/uploaded/OKSKESEOLP/ffts/XC500792-full.png	//xeno-canto.org/sounds/uploaded/OKSKESEOLP/wave/XC500792-large.png	00:54:00		no	no
134936	Zavattariornis	stresemanni	Stresemann's Bushcrow	Huw Lloyd	Ethiopia	near Yabello, Ethiopia	NA	NA	alarm call	//creativecommons.org/licenses/by-nc-sa/3.0/	//xeno-canto.org/134936	A	2012-11-18	1500	//xeno-canto.org/sounds/uploaded/GVQLIFGMIY/ffts/XC134936-full.png	//xeno-canto.org/sounds/uploaded/GVQLIFGMIY/wave/XC134936-large.png	00:12:00		no	no
