# Supplementary material for: Acoustic variation in alarm calls of Corvidae–effect of morphology, ecology and phylogeny
Source: Anim Cogn. 2025 Oct 23;28(1):83. doi: 10.1007/s10071-025-02000-w (PMC12549722; doi:10.1007/s10071-025-02000-w)
Supplement: Supplementary file 6 — Supplementary file6 (XLSX 19 kb) [file 10071_2025_2000_MOESM6_ESM.xlsx]

## Sheet: List1
species	duration	duration (log)	peak frequency mean	peak frequency mean (log)	peak frequency change max	harmonicity max	body mass	body mass (log)	habitat
Aphelocoma californica	292.91	5.68289926373978	4501.78671913667	8.39375168889011	0.01165590905	0.68866312551	85	1.92941892571429	forest
Aphelocoma ultramarina	143.4	4.96563792816552	4085.94650755	8.29856336368878	0.008509944	0.6437441359	112	2.04921802267018	forest
Aphelocoma wollweberi a	296.75	5.47771799491433	3293.3018479375	8.08023136937179	0.010995675625	0.5835588926875	112	2.04921802267018	forest
Aphelocoma wollweberi b	108.142857142857	5.47771799491433	3202.57620785714	8.08023136937179	0.0102520434285714	0.662400144142857	112	2.04921802267018	forest
Aphelocoma woodhouseii	202.445757575758	5.39408198853242	3564.74644735939	8.22669955302704	0.0145012754648485	0.695136774763333	80	1.90308998699194	mixed
Calocitta colliei	197.376470588235	5.18626786273941	1865.05383115686	7.52263226857391	0.0247008813960784	0.766808421823529	238	2.37657695705651	mixed
Calocitta formosa	241.001243201243	5.48105550322721	2605.09356200157	7.85762923560804	0.0156387439754856	0.632707522860101	209	2.32014628611105	mixed
Cissa hypoleuca	1915	7.55747290161475	3062.32724225	8.00766067653696	0.01642585275	0.5829938475	125	2.09691001300806	forest
Coloeus dauuricus	602.666666666667	6.4012536266962	2379.98389233333	7.72988556048471	0.0154739691666667	0.6852367055	192.5	2.28443073384452	open
Corvus albus	274.016666666667	5.67366685075158	1504.36657415	7.31263427786184	0.0184118490666667	0.609090212483333	192.5	2.28443073384452	open
Corvus brachyrhynchos	229.710994281256	5.41476617919128	1585.15179297112	7.31192774826453	0.0159028502897044	0.634763748812771	550	2.74036268949424	forest
Corvus capensis	405.494252873563	5.92772570614098	1357.13391227011	7.08297157496397	0.0274206406436782	0.701546245844828	412.5	2.61542395288594	open
Corvus corax	192.135416666667	5.13167228913909	1257.73026065532	7.08789594172977	0.0236946826702778	0.642008933975556	1292.5	3.11143055176598	mixed
Corvus cornix a	257.979166666667	5.96998551543086	1527.97100187625	7.27384425191341	0.0447590326291667	0.68650341315	499	2.69810054562339	open
Corvus cornix b	381.996133887899	5.96998551543086	1890.79904935116	7.27384425191341	0.0183134944990909	0.634736904326501	499	2.69810054562339	open
Corvus corone	418.044631180223	6.07073772800249	1722.06280364574	7.44910009448285	0.0174852320670076	0.640892754683517	499	2.69810054562339	open
Corvus frugilegus a	370.570754032292	5.91160932185852	1496.46281384584	7.30050904703411	0.0167381702643331	0.637121329218853	448	2.65127801399814	open
Corvus frugilegus b	223.75	5.91160932185852	1826.186749125	7.30050904703411	0.01552619875	0.690401272875	448	2.65127801399814	open
Corvus kubaryi	310.4	5.62401750618734	2553.59906455	7.87104886445163	0.01877215505	0.726368296	241.5	2.38291713508753	forest
Corvus macrorhynchos	588.544444444444	6.20253551718792	1863.53942944722	7.42696363799081	0.0192008281527778	0.670587793029167	725	2.86033800657099	forest
Coloeus monedula a	531.253886309769	4.63375764284	1992.78688919806	7.59843741820736	0.0189214225409087	0.640888431508736	200.5	2.3021143769562	mixed
Coloeus monedula b	124.705178253119	4.63375764284	2141.08630737797	7.59843741820736	0.0169465716289127	0.810952723283518	200.5	2.3021143769562	mixed
Corvus moneduloides a	519.9	5.78074351579233	5146.3859892	8.22893868953299	0.0117408776	0.59833644725	285	2.45484486000851	forest
Corvus moneduloides b	128.1	5.78074351579233	1962.5714894	8.22893868953299	0.02172036745	0.620671766	285	2.45484486000851	forest
Corvus orru	215.5875	5.38035807688425	1877.76235923125	7.49416657720467	0.0179458916	0.60588439081875	552.5	2.74233228235715	mixed
Corvus ossifragus	158.8	5.06764554881304	1413.90569325	7.23315570651911	0.0249032643	0.636378586	272.75	2.43576475926038	mixed
Corvus rhipidurus	241.333333333333	5.48604097263099	1368.498623	7.09915013198177	0.0116540276666667	0.743165265333333	623	2.79448804665917	open
Corvus ruficollis	349.388888888889	5.79969853148603	1439.23113355556	7.30297767951485	0.0175917230555556	0.620362112888889	623	2.79448804665917	open
Corvus splendens	368.503333333333	5.90290652012619	1796.21287417333	7.49836632899561	0.0157900928288889	0.64379078509	308	2.48855071650044	forest
Crypsirina temia	1004.48333333333	7.18508393935443	3834.75632725	8.03662773188966	0.0124290904166667	0.738637806116667	129.5	2.11226976841727	mixed
Cyanocitta cristata a	387.420632798574	5.86164055927178	3116.36922621565	7.92385599452242	0.0207934696136364	0.73126383035678	85	1.92941892571429	mixed
Cyanocitta cristata b	228.708333333333	5.86164055927178	2548.10001358333	7.92385599452242	0.01704480575	0.617097288375	85	1.92941892571429	mixed
Cyanocitta stelleri a	670.9875	5.83422577068149	2681.25301945833	7.69881342104646	0.0300751402708333	0.825889334579167	121	2.08278537031645	forest
Cyanocitta stelleri b	434.493371212121	5.83422577068149	3506.50215897348	7.69881342104646	0.0165305598327652	0.661803658976326	121	2.08278537031645	forest
Cyanocorax affinis	172.837271750806	5.11978860799278	2489.46784596085	7.72750572435242	0.0142156422716971	0.789979058667311	213	2.32837960343874	forest
Cyanocorax caeruleus	244.36137254902	5.48105550322721	2369.88451396118	7.76332015274934	0.021081468238366	0.794670052340131	272	2.4345689040342	mixed
Cyanocorax chrysops	140.634627545657	5.14049328135447	2391.45611155257	7.75853500208049	0.0154178327611403	0.821249105680755	148.5	2.17172645365323	forest
Cyanocorax cristatellus	322.590168603327	5.77579301063247	2733.40665996091	7.85697703964362	0.0143338458647528	0.708843291263784	178	2.25042000230889	forest
Cyanocorax cyanomelas	175.994444444444	5.15386946218216	2604.64048841958	7.79484341674032	0.0139928662471781	0.615948828401235	197.5	2.29556709996248	forest
Cyanocorax cyanopogon	77.1	4.34510328056928	2905.66084145	8.04431042141966	0.00474560585	0.7621900298	146	2.16435285578444	mixed
Cyanocorax dickeyi	651.666666666667	6.47943087672789	3944.24029366667	8.19560956728878	0.00880759433333333	0.707134139333333	172.5	2.23678909940929	forest
Cyanocorax luxuosus	1622.88888888889	7.26703682278582	3792.26185933333	8.28770632154206	0.0334028226666667	0.661794145888889	79	1.89762709129044	forest
Cyanocorax melanocyaneus	121.4	4.7990908786254	5619.34796525	8.66801803427391	0.00660514455	0.67514176525	97.5	1.98900461569854	forest
Cyanocorax mystacalis	73.3	4.29456060889261	3226.73019499	8.07702623842285	0.01440388696	0.64157629959	154.5	2.18892848376085	forest
Cyanocorax violaceus	265.576515151515	5.58387217798364	3064.84585382083	8.03256557286407	0.017880259769697	0.721889486583712	262	2.41830129131975	forest
Cyanocorax yncas a	796.550595238095	6.54016382330205	3062.19260889286	8.04665170203243	0.0277469694583333	0.654415296318452	78.5	1.89486965674525	forest
Cyanocorax yncas b	324.666666666667	6.54016382330205	3916.88898466667	8.04665170203243	0.006905513	0.702689885	78.5	1.89486965674525	forest
Cyanolyca armilata	192.599206349206	5.25122575901419	3447.72667117619	8.06368497325739	0.013036692997619	0.613558459550794	200	2.30102999566398	forest
Cyanolyca cucullata	392.344444444444	5.02912987673242	3193.81445443056	7.92854678203973	0.0133608991666667	0.612302571783333	98.5	1.99343623049761	forest
Cyanolyca pulchra	135.233333333333	5.93304062697027	3349.993698675	8.11293474136697	0.009310388175	0.676583447975	101.33	2.00573804265142	forest
Cyanolyca turcosa	152.75	5.02912987673242	3422.3463265625	8.14905756030165	0.01249861325	0.64951011	112.25	2.05018634967536	forest
Cyanolyca viridicyanus	400.188888888889	5.93304062697027	2372.93685723333	7.77871576335699	0.0184254614	0.89895017175	104.5	2.01911629044707	forest
Cyanopica cooki a	380.4	6.45551297931504	3194.62956815	8.0277021525073	0.01151061255	0.63507197945	70.5	1.8481891169914	forest
Cyanopica cooki b	636.903888888889	6.45551297931504	2923.84194269071	8.0277021525073	0.0183185824996753	0.632427982213961	70.5	1.8481891169914	forest
Cyanopica cyanus a	859.718738404453	6.46630023314082	3482.93670126255	8.01996653131027	0.0168958424936817	0.638912011304525	96.5	1.98452731334379	mixed
Cyanopica cyanus b	179.65	6.46630023314082	3199.01154294167	8.01996653131027	0.0129099055583333	0.636519021491667	96.5	1.98452731334379	mixed
Dendrocitta bayleii	145	4.97673374242057	2772.693361	7.84778542539527	0.00742478555555556	0.674401758444444	102.5	2.01072386539177	forest
Dendrocitta cinerascens	250.4	5.40222682993855	2518.7596064	7.64283321416062	0.013610054925	0.6227793081	125	2.09691001300806	forest
Dendrocitta formosae	133.55	4.89485026110255	2276.67299465	7.73539088308006	0.011619881675	0.5830963589	105	2.02118929906994	forest
Dendrocitta vagabunda	1634.04583333333	7.30874371506322	2441.770134175	7.77404582535545	0.0278008942625	0.765953248733333	110	2.04139268515823	mixed
Garrulus glandarius	387.576525689223	5.85964597248713	3042.58376761889	7.9473579443486	0.0143210348029396	0.614357701787338	170	2.23044892137827	forest
Nucifraga caryocatactes a	381.86993006993	5.85507192220243	2403.3870505278	7.73865726678435	0.018144216125	0.638418749892774	172	2.23552844690755	forest
Nucifraga caryocatactes b	305.651851851852	5.85507192220243	2482.53027683519	7.73865726678435	0.0138470406166667	0.851643524783333	172	2.23552844690755	forest
Nucifraga columbiana	650.444444444444	6.4775875582336	2348.67081105556	7.75788116797414	0.0178715566111111	0.677055263166667	133.5	2.12548126570059	forest
Perisoreus infaustus a	173.172549019608	4.74406218485471	2589.52682087843	7.70230562573697	0.0175349589647059	0.656793908001961	86.5	1.93701610746481	forest
Perisoreus infaustus b	133.019327731092	4.74406218485471	2219.15175943487	7.70230562573697	0.0211911907960924	0.764757909496779	86.5	1.93701610746481	forest
Pica asirensis	177.400961538462	5.20729796816087	2347.83429185481	7.73134412503908	0.0125594735522436	0.717342079516026	200	2.30102999566398	mixed
Pica bottanensis	3753.8	8.23052393922215	2412.00793	7.81973203151382	0.0260427062	0.787558778	208.25	2.31858501007883	mixed
Pica hudsonia	301.644444444444	5.74236195662368	2335.14175096667	7.80579452367003	0.0167181566888889	0.758976215822222	172.5	2.23678909940929	mixed
Pica pica a	1108.89499422799	5.22843123908387	2515.67636245164	7.64577393114273	0.0310703277887706	0.690314414313653	208.25	2.31858501007883	mixed
Pica pica b	134	5.22843123908387	1873.66050734615	7.64577393114273	0.0154150776282051	0.58203055924359	208.25	2.31858501007883	mixed
Pica serica	129.735714285714	4.87519732320115	2613.36486395714	7.8198448730543	0.0127496809	0.624999129071429	227	2.35602585719312	mixed
Platysmurus leucopterus	1935.22916666667	7.55705505976181	2368.345696	7.616751866203	0.0194394078958333	0.685257563270833	180	2.25527250510331	forest
Podoces hendersoni a	48.5	3.88156379794344	3962.407236875	7.50831805362597	0.03341129975	0.718589301375	122	2.08635983067475	open
Podoces hendersoni b	289.666666666667	3.88156379794344	3223.322455	7.50831805362597	0.067538421	0.746467554666667	122	2.08635983067475	open
Podoces pleskei a	47.4480808080808	3.8155121050473	4238.69710547636	8.25144877871458	0.0187268356294949	0.919417649273939	87.5	1.94200805302231	open
Podoces pleskei b	95.0161290322581	3.8155121050473	6745.30024759677	8.25144877871458	0.00925313682258064	1	87.5	1.94200805302231	open
Cyanocorax morio	339.004285714286	5.87549237085556	2591.82931280857	7.79935546164585	0.0289414726328571	0.778198493107143	198.5	2.29776051109913	mixed
Pyrrhocorax graculus a	238.813888888889	5.38265851498179	2931.27438165	7.97333945511837	0.0271026356435185	0.842722836221296	221.25	2.34488327936986	open
Pyrrhocorax graculus b	188.196464646465	5.38265851498179	3320.56266577121	7.97333945511837	0.0305358845356061	0.911489178155808	221.25	2.34488327936986	open
Pyrrhocorax pyrrhocorax	205.9	5.38815807054783	2151.378341575	7.65897557535731	0.01305512375	0.75905661465	291	2.46389298898591	open
Urocissa erythroryncha	977.331111111111	6.92185540336092	3537.15570915722	8.19585250296945	0.0142541794866667	0.684135482065	168.5	2.22659990520736	forest
Zavattariornis stresemanni	99	4.59511985013459	3468.6918995	8.2053945123258	0.015395582	0.833568015	130	2.11394335230684	open
